# Supplementary material for: 2-(1,3-Benzothia­zol-2-ylimino­meth­yl)-2-naphthol
Source: Acta Crystallogr Sect E Struct Rep Online. 2009 Mar 14;65(Pt 4):o759. doi: 10.1107/S1600536809008514 (PMC2968843; doi:10.1107/S1600536809008514)
Supplement: Supplementary file 1 [file e-65-0o759-sup1.cif]

##############################################################################
###                                                                        ###
###        Electronic paper (Acta Crystallographica Section E)             ###
###                                                                        ###
##############################################################################
#                                                                            #
# This CIF contains the data in a paper accepted for publication in Acta     #
# Crystallographica Section E. It conforms to the requirements of Notes      #
# for Authors for Section E, and has been peer reviewed under the auspices   #
# of the IUCr Commission on Journals.                                        #
#                                                                            #
# Full details of the Crystallographic Information File format               #
# are given in the paper "The Crystallographic Information File (CIF):       #
# a New Standard Archive File for Crystallography" by S. R. Hall, F. H.      #
# Allen and I. D. Brown [Acta Cryst. (1991), A47, 655-685].                  #
#                                                                            #
# The current version of the core CIF dictionary is obtainable from          #
# ftp://ftp.iucr.org/pub/cif_core.dic. The current version number is 2.4.    #
#                                                                            #
# Software is freely available for graphical display of the structure(s) in  #
# this CIF.  For information consult the CIF home page http://www.iucr.org/  #
# cif/home.html                                                              #
#                                                                            #
# This file may be used for bona fide research purposes within the           #
# scientific community so long as proper attribution is given to the journal # 
# article from which it was obtained.                                        #
#                                                                            #
##############################################################################
                                             
data_global
_audit_creation_method     SHELXL-97
_journal_date_recd_electronic     2009-03-05
_journal_date_accepted     2009-03-09
_journal_name_full     'Acta Crystallographica, Section E'
_journal_year     2009
_journal_volume     65
_journal_issue      4
_journal_page_first     o759
_journal_page_last     o759
_journal_paper_category     QO
_journal_coeditor_code     LH2783
_publ_contact_author
;
     Dr. Seik Weng Ng
     Department of Chemistry
     University of Malaya
     50603 Kuala Lumpur
     Malaysia
;
_publ_contact_author_email     seikweng@um.edu.my
_publ_contact_author_fax     '03 7967 4193'
_publ_contact_author_phone     '03 7967 6778'
_publ_section_title
;
2-(1,3-Benzothiazol-2-yliminomethyl)-2-naphthol
;
loop_
    _publ_author_name
    _publ_author_address
    'Badahdaha, Khadija O.'
;
Chemistry Department
Faculty of Science
King Abdul Aziz University
Jeddah
Saudi Arabia
;
    'Asiri, Abdullah Mohamed'
;
Chemistry Department
Faculty of Science
King Abdul Aziz University
Jeddah
Saudi Arabia
;
    'Ng, Seik Weng'
;
Department of Chemistry
University of Malaya
50603 Kuala Lumpur
Malaysia
;
_publ_section_synopsis     .
data_I
_audit_creation_method     SHELXL-97
_chemical_name_systematic
;
2-(1,3-Benzothiazol-2-yliminomethyl)-2-naphthol
;
_chemical_name_common     ?
_chemical_formula_moiety     'C18 H12 N2 O S'
_chemical_formula_sum     'C18 H12 N2 O S'
_chemical_formula_iupac     'C18 H12 N2 O S'
_chemical_formula_weight     304.36
_chemical_melting_point     ?
_symmetry_cell_setting     Monoclinic
_symmetry_space_group_name_H-M     'P 21/n'
_symmetry_space_group_name_Hall     '-P 2yn'
loop_
    _symmetry_equiv_pos_as_xyz
    'x, y, z'
    '-x+1/2, y+1/2, -z+1/2'
    '-x, -y, -z'
    'x-1/2, -y-1/2, z-1/2'
_cell_length_a     9.6398(2)
_cell_length_b     14.9687(4)
_cell_length_c     9.6646(2)
_cell_angle_alpha     90.00
_cell_angle_beta     101.323(2)
_cell_angle_gamma     90.00
_cell_volume     1367.41(5)
_cell_formula_units_Z     4
_cell_measurement_reflns_used     2677
_cell_measurement_theta_min     2.5
_cell_measurement_theta_max     28.1
_cell_measurement_temperature     123(2)
_exptl_crystal_description     'Irregular block'
_exptl_crystal_colour     Orange
_exptl_crystal_size_max     0.25
_exptl_crystal_size_mid     0.20
_exptl_crystal_size_min     0.05
_exptl_crystal_density_diffrn     1.481
_exptl_crystal_density_meas     ?
_exptl_crystal_density_method     'not measured'
_exptl_crystal_F_000     632
_exptl_absorpt_coefficient_mu     0.240
_exptl_absorpt_correction_type     Multi-scan
_exptl_absorpt_process_details     '(SADABS; Sheldrick, 1996)'
_exptl_absorpt_correction_T_min     0.9425
_exptl_absorpt_correction_T_max     0.9881
_diffrn_ambient_temperature     123(2)
_diffrn_radiation_type     MoK\a
_diffrn_radiation_wavelength     0.71073
_diffrn_radiation_source     'fine-focus sealed tube'
_diffrn_radiation_monochromator     graphite
_diffrn_measurement_device_type     'Bruker SMART APEX'
_diffrn_measurement_method     \w
_diffrn_detector_area_resol_mean     ?
_diffrn_reflns_number     12442
_diffrn_reflns_av_R_equivalents     0.0514
_diffrn_reflns_av_sigmaI/netI     0.0477
_diffrn_reflns_theta_min     2.54
_diffrn_reflns_theta_max     27.50
_diffrn_reflns_theta_full     27.50
_diffrn_measured_fraction_theta_max     1.000
_diffrn_measured_fraction_theta_full     1.000
_diffrn_reflns_limit_h_min     -12
_diffrn_reflns_limit_h_max     12
_diffrn_reflns_limit_k_min     -19
_diffrn_reflns_limit_k_max     19
_diffrn_reflns_limit_l_min     -12
_diffrn_reflns_limit_l_max     12
_diffrn_standards_number     0
_diffrn_standards_interval_count     0
_diffrn_standards_interval_time     0
_diffrn_standards_decay_%     0
_reflns_number_total     3139
_reflns_number_gt     2396
_reflns_threshold_expression     I>2\(I)
_refine_ls_structure_factor_coef     Fsqd
_refine_ls_matrix_type     full
_refine_ls_R_factor_all     0.0618
_refine_ls_R_factor_gt     0.0431
_refine_ls_wR_factor_gt     0.1062
_refine_ls_wR_factor_ref     0.1215
_refine_ls_goodness_of_fit_ref     1.021
_refine_ls_restrained_S_all     1.021
_refine_ls_number_reflns     3139
_refine_ls_number_parameters     203
_refine_ls_number_restraints     1
_refine_ls_hydrogen_treatment     mixed
_refine_ls_weighting_scheme     calc
_refine_ls_weighting_details
          'calc w=1/[\s^2^(Fo^2^)+(0.0612P)^2^+0.543P] where P=(Fo^2^+2Fc^2^)/3'
_atom_sites_solution_hydrogens     geom
_atom_sites_solution_primary     direct
_atom_sites_solution_secondary     difmap
_refine_ls_shift/su_max     0.001
_refine_ls_shift/su_mean     0.001
_refine_diff_density_max     0.526
_refine_diff_density_min     -0.227
_refine_ls_extinction_method     none
_refine_ls_extinction_coef     ?
loop_
    _atom_type_symbol
    _atom_type_description
    _atom_type_scat_dispersion_real
    _atom_type_scat_dispersion_imag
    _atom_type_scat_source
    'C' 'C' 0.0033 0.0016
                         'International Tables Vol C Tables 4.2.6.8 and 6.1.1.4'
    'H' 'H' 0.0000 0.0000
                         'International Tables Vol C Tables 4.2.6.8 and 6.1.1.4'
    'N' 'N' 0.0061 0.0033
                         'International Tables Vol C Tables 4.2.6.8 and 6.1.1.4'
    'O' 'O' 0.0106 0.0060
                         'International Tables Vol C Tables 4.2.6.8 and 6.1.1.4'
    'S' 'S' 0.1246 0.1234
                         'International Tables Vol C Tables 4.2.6.8 and 6.1.1.4'
_computing_data_collection     'APEX2 (Bruker, 2008)'
_computing_cell_refinement     'SAINT (Bruker, 2008)'
_computing_data_reduction     'SAINT (Bruker, 2008)'
_computing_structure_solution     'SHELXS97 (Sheldrick, 2008)'
_computing_structure_refinement     'SHELXL97 (Sheldrick, 2008)'
_computing_molecular_graphics     'X-SEED (Barbour, 2001)'
_computing_publication_material     'publCIF (Westrip, 2009)'
loop_
    _atom_site_type_symbol
    _atom_site_label
    _atom_site_fract_x
    _atom_site_fract_y
    _atom_site_fract_z
    _atom_site_U_iso_or_equiv
    _atom_site_adp_type
    _atom_site_calc_flag
    _atom_site_refinement_flags
    _atom_site_occupancy
    _atom_site_disorder_assembly
    _atom_site_disorder_group
    S S1 0.62414(5) 0.57067(3) 0.89471(5) 0.02326(15) Uani d . 1 . .
    O O1 0.28598(15) 0.35583(9) 0.77536(15) 0.0261(3) Uani d D 1 . .
    H H1 0.348(2) 0.3964(14) 0.782(3) 0.057(9) Uiso d D 1 . .
    N N1 0.41330(16) 0.49518(10) 0.70645(17) 0.0214(4) Uani d . 1 . .
    N N2 0.53279(16) 0.62326(11) 0.63631(17) 0.0218(3) Uani d . 1 . .
    C C1 0.19789(19) 0.36352(12) 0.6498(2) 0.0207(4) Uani d . 1 . .
    C C2 0.0903(2) 0.29840(13) 0.6173(2) 0.0236(4) Uani d . 1 . .
    H H2 0.0831 0.2524 0.6833 0.028 Uiso calc R 1 . .
    C C3 -0.0028(2) 0.30118(13) 0.4924(2) 0.0227(4) Uani d . 1 . .
    H H3 -0.0733 0.2562 0.4715 0.027 Uiso calc R 1 . .
    C C4 0.00270(19) 0.37013(12) 0.3918(2) 0.0205(4) Uani d . 1 . .
    C C5 -0.0966(2) 0.37268(13) 0.2635(2) 0.0242(4) Uani d . 1 . .
    H H5 -0.1667 0.3274 0.2434 0.029 Uiso calc R 1 . .
    C C6 -0.0935(2) 0.43936(14) 0.1678(2) 0.0257(4) Uani d . 1 . .
    H H6 -0.1613 0.4407 0.0819 0.031 Uiso calc R 1 . .
    C C7 0.0109(2) 0.50600(13) 0.1975(2) 0.0246(4) Uani d . 1 . .
    H H7 0.0131 0.5526 0.1312 0.030 Uiso calc R 1 . .
    C C8 0.1093(2) 0.50481(13) 0.3206(2) 0.0219(4) Uani d . 1 . .
    H H8 0.1790 0.5504 0.3380 0.026 Uiso calc R 1 . .
    C C9 0.10912(19) 0.43680(12) 0.42252(19) 0.0189(4) Uani d . 1 . .
    C C10 0.20982(19) 0.43225(12) 0.5546(2) 0.0190(4) Uani d . 1 . .
    C C11 0.3197(2) 0.49736(13) 0.5896(2) 0.0210(4) Uani d . 1 . .
    H H11 0.3245 0.5443 0.5245 0.025 Uiso calc R 1 . .
    C C12 0.51359(19) 0.56351(12) 0.7280(2) 0.0205(4) Uani d . 1 . .
    C C13 0.64047(19) 0.68133(12) 0.6951(2) 0.0199(4) Uani d . 1 . .
    C C14 0.6849(2) 0.75430(13) 0.6250(2) 0.0230(4) Uani d . 1 . .
    H H14 0.6414 0.7675 0.5303 0.028 Uiso calc R 1 . .
    C C15 0.7934(2) 0.80674(13) 0.6964(2) 0.0251(4) Uani d . 1 . .
    H H15 0.8252 0.8562 0.6495 0.030 Uiso calc R 1 . .
    C C16 0.8576(2) 0.78866(13) 0.8360(2) 0.0256(4) Uani d . 1 . .
    H H16 0.9320 0.8260 0.8826 0.031 Uiso calc R 1 . .
    C C17 0.8139(2) 0.71684(13) 0.9077(2) 0.0245(4) Uani d . 1 . .
    H H17 0.8570 0.7046 1.0029 0.029 Uiso calc R 1 . .
    C C18 0.7052(2) 0.66319(13) 0.8359(2) 0.0214(4) Uani d . 1 . .
loop_
    _atom_site_aniso_label
    _atom_site_aniso_U_11
    _atom_site_aniso_U_22
    _atom_site_aniso_U_33
    _atom_site_aniso_U_12
    _atom_site_aniso_U_13
    _atom_site_aniso_U_23
    S1 0.0230(3) 0.0244(3) 0.0214(3) -0.00141(19) 0.00199(18) 0.00103(19)
    O1 0.0272(7) 0.0245(8) 0.0252(7) -0.0027(6) 0.0017(6) 0.0047(6)
    N1 0.0198(8) 0.0208(8) 0.0237(8) -0.0009(6) 0.0049(6) -0.0016(7)
    N2 0.0210(8) 0.0221(8) 0.0220(8) -0.0008(6) 0.0034(6) -0.0001(7)
    C1 0.0204(9) 0.0202(9) 0.0224(10) 0.0019(7) 0.0065(7) -0.0006(7)
    C2 0.0261(10) 0.0194(9) 0.0276(10) -0.0001(8) 0.0112(8) 0.0027(8)
    C3 0.0211(9) 0.0188(9) 0.0301(11) -0.0030(7) 0.0098(8) -0.0036(8)
    C4 0.0197(9) 0.0193(9) 0.0241(10) 0.0010(7) 0.0081(7) -0.0031(8)
    C5 0.0198(9) 0.0231(10) 0.0295(11) -0.0015(8) 0.0045(8) -0.0066(8)
    C6 0.0240(10) 0.0278(11) 0.0235(10) 0.0055(8) 0.0006(8) -0.0047(8)
    C7 0.0280(10) 0.0238(10) 0.0230(10) 0.0048(8) 0.0074(8) 0.0007(8)
    C8 0.0227(9) 0.0194(9) 0.0249(10) -0.0009(7) 0.0078(8) -0.0013(8)
    C9 0.0185(9) 0.0178(9) 0.0216(9) 0.0025(7) 0.0067(7) -0.0019(7)
    C10 0.0183(9) 0.0176(9) 0.0223(9) 0.0018(7) 0.0072(7) -0.0015(7)
    C11 0.0218(9) 0.0192(9) 0.0236(10) 0.0007(7) 0.0082(7) 0.0005(8)
    C12 0.0191(9) 0.0213(9) 0.0210(9) 0.0024(7) 0.0035(7) -0.0024(7)
    C13 0.0181(9) 0.0186(9) 0.0236(10) 0.0031(7) 0.0053(7) -0.0030(7)
    C14 0.0229(9) 0.0213(10) 0.0247(10) 0.0020(8) 0.0050(8) -0.0003(8)
    C15 0.0256(10) 0.0201(10) 0.0311(11) 0.0003(8) 0.0093(8) -0.0006(8)
    C16 0.0214(9) 0.0235(10) 0.0319(11) -0.0011(8) 0.0057(8) -0.0065(8)
    C17 0.0223(10) 0.0280(11) 0.0229(10) 0.0028(8) 0.0037(8) -0.0041(8)
    C18 0.0204(9) 0.0220(9) 0.0227(10) 0.0028(8) 0.0067(7) -0.0026(8)
_geom_special_details
;
All e.s.d.'s (except the e.s.d. in the dihedral angle between two l.s. planes)
are estimated using the full covariance matrix. The cell e.s.d.'s are taken
into account individually in the estimation of e.s.d.'s in distances, angles
and torsion angles; correlations between e.s.d.'s in cell parameters are only
used when they are defined by crystal symmetry. An approximate (isotropic)
treatment of cell e.s.d.'s is used for estimating e.s.d.'s involving l.s.
planes.
;
loop_
    _geom_bond_atom_site_label_1
    _geom_bond_atom_site_label_2
    _geom_bond_site_symmetry_2
    _geom_bond_distance
    _geom_bond_publ_flag
    S1 C18 . 1.740(2) ?
    S1 C12 . 1.7519(19) ?
    O1 C1 . 1.343(2) ?
    O1 H1 . 0.843(10) ?
    N1 C11 . 1.300(2) ?
    N1 C12 . 1.395(2) ?
    N2 C12 . 1.298(2) ?
    N2 C13 . 1.387(2) ?
    C1 C10 . 1.400(3) ?
    C1 C2 . 1.413(3) ?
    C2 C3 . 1.356(3) ?
    C2 H2 . 0.9500 ?
    C3 C4 . 1.426(3) ?
    C3 H3 . 0.9500 ?
    C4 C5 . 1.410(3) ?
    C4 C9 . 1.420(3) ?
    C5 C6 . 1.365(3) ?
    C5 H5 . 0.9500 ?
    C6 C7 . 1.406(3) ?
    C6 H6 . 0.9500 ?
    C7 C8 . 1.368(3) ?
    C7 H7 . 0.9500 ?
    C8 C9 . 1.417(3) ?
    C8 H8 . 0.9500 ?
    C9 C10 . 1.445(3) ?
    C10 C11 . 1.430(3) ?
    C11 H11 . 0.9500 ?
    C13 C14 . 1.396(3) ?
    C13 C18 . 1.408(3) ?
    C14 C15 . 1.380(3) ?
    C14 H14 . 0.9500 ?
    C15 C16 . 1.397(3) ?
    C15 H15 . 0.9500 ?
    C16 C17 . 1.388(3) ?
    C16 H16 . 0.9500 ?
    C17 C18 . 1.392(3) ?
    C17 H17 . 0.9500 ?
loop_
    _geom_angle_atom_site_label_1
    _geom_angle_atom_site_label_2
    _geom_angle_atom_site_label_3
    _geom_angle_site_symmetry_1
    _geom_angle_site_symmetry_3
    _geom_angle
    _geom_angle_publ_flag
    C18 S1 C12 . . 88.83(9) ?
    C1 O1 H1 . . 109(2) ?
    C11 N1 C12 . . 116.99(16) ?
    C12 N2 C13 . . 110.36(16) ?
    O1 C1 C10 . . 122.56(17) ?
    O1 C1 C2 . . 116.63(17) ?
    C10 C1 C2 . . 120.82(18) ?
    C3 C2 C1 . . 120.34(18) ?
    C3 C2 H2 . . 119.8 ?
    C1 C2 H2 . . 119.8 ?
    C2 C3 C4 . . 121.51(18) ?
    C2 C3 H3 . . 119.2 ?
    C4 C3 H3 . . 119.2 ?
    C5 C4 C9 . . 120.17(18) ?
    C5 C4 C3 . . 120.62(17) ?
    C9 C4 C3 . . 119.21(18) ?
    C6 C5 C4 . . 120.93(18) ?
    C6 C5 H5 . . 119.5 ?
    C4 C5 H5 . . 119.5 ?
    C5 C6 C7 . . 119.37(19) ?
    C5 C6 H6 . . 120.3 ?
    C7 C6 H6 . . 120.3 ?
    C8 C7 C6 . . 120.97(19) ?
    C8 C7 H7 . . 119.5 ?
    C6 C7 H7 . . 119.5 ?
    C7 C8 C9 . . 121.24(18) ?
    C7 C8 H8 . . 119.4 ?
    C9 C8 H8 . . 119.4 ?
    C8 C9 C4 . . 117.32(17) ?
    C8 C9 C10 . . 123.76(17) ?
    C4 C9 C10 . . 118.92(17) ?
    C1 C10 C11 . . 119.86(17) ?
    C1 C10 C9 . . 119.17(17) ?
    C11 C10 C9 . . 120.96(17) ?
    N1 C11 C10 . . 122.94(18) ?
    N1 C11 H11 . . 118.5 ?
    C10 C11 H11 . . 118.5 ?
    N2 C12 N1 . . 126.25(17) ?
    N2 C12 S1 . . 116.32(14) ?
    N1 C12 S1 . . 117.44(14) ?
    N2 C13 C14 . . 124.58(17) ?
    N2 C13 C18 . . 115.42(17) ?
    C14 C13 C18 . . 120.00(17) ?
    C15 C14 C13 . . 118.50(18) ?
    C15 C14 H14 . . 120.8 ?
    C13 C14 H14 . . 120.7 ?
    C14 C15 C16 . . 121.43(19) ?
    C14 C15 H15 . . 119.3 ?
    C16 C15 H15 . . 119.3 ?
    C17 C16 C15 . . 120.81(19) ?
    C17 C16 H16 . . 119.6 ?
    C15 C16 H16 . . 119.6 ?
    C16 C17 C18 . . 118.07(19) ?
    C16 C17 H17 . . 121.0 ?
    C18 C17 H17 . . 121.0 ?
    C17 C18 C13 . . 121.18(18) ?
    C17 C18 S1 . . 129.72(16) ?
    C13 C18 S1 . . 109.07(14) ?
loop_
    _geom_torsion_atom_site_label_1
    _geom_torsion_atom_site_label_2
    _geom_torsion_atom_site_label_3
    _geom_torsion_atom_site_label_4
    _geom_torsion_site_symmetry_1
    _geom_torsion_site_symmetry_2
    _geom_torsion_site_symmetry_3
    _geom_torsion_site_symmetry_4
    _geom_torsion
    _geom_torsion_publ_flag
    O1 C1 C2 C3 . . . . -179.77(17) ?
    C10 C1 C2 C3 . . . . 0.5(3) ?
    C1 C2 C3 C4 . . . . -1.3(3) ?
    C2 C3 C4 C5 . . . . -178.90(18) ?
    C2 C3 C4 C9 . . . . 0.7(3) ?
    C9 C4 C5 C6 . . . . -0.8(3) ?
    C3 C4 C5 C6 . . . . 178.85(18) ?
    C4 C5 C6 C7 . . . . 0.4(3) ?
    C5 C6 C7 C8 . . . . 0.2(3) ?
    C6 C7 C8 C9 . . . . -0.3(3) ?
    C7 C8 C9 C4 . . . . -0.1(3) ?
    C7 C8 C9 C10 . . . . -179.70(17) ?
    C5 C4 C9 C8 . . . . 0.6(3) ?
    C3 C4 C9 C8 . . . . -179.03(16) ?
    C5 C4 C9 C10 . . . . -179.76(16) ?
    C3 C4 C9 C10 . . . . 0.6(3) ?
    O1 C1 C10 C11 . . . . 0.4(3) ?
    C2 C1 C10 C11 . . . . -179.91(17) ?
    O1 C1 C10 C9 . . . . -178.88(16) ?
    C2 C1 C10 C9 . . . . 0.9(3) ?
    C8 C9 C10 C1 . . . . 178.24(17) ?
    C4 C9 C10 C1 . . . . -1.4(3) ?
    C8 C9 C10 C11 . . . . -1.0(3) ?
    C4 C9 C10 C11 . . . . 179.39(17) ?
    C12 N1 C11 C10 . . . . -179.24(16) ?
    C1 C10 C11 N1 . . . . 1.6(3) ?
    C9 C10 C11 N1 . . . . -179.23(17) ?
    C13 N2 C12 N1 . . . . 179.17(17) ?
    C13 N2 C12 S1 . . . . -0.3(2) ?
    C11 N1 C12 N2 . . . . -8.4(3) ?
    C11 N1 C12 S1 . . . . 171.09(14) ?
    C18 S1 C12 N2 . . . . -0.17(15) ?
    C18 S1 C12 N1 . . . . -179.72(15) ?
    C12 N2 C13 C14 . . . . -178.50(17) ?
    C12 N2 C13 C18 . . . . 0.8(2) ?
    N2 C13 C14 C15 . . . . 179.92(17) ?
    C18 C13 C14 C15 . . . . 0.6(3) ?
    C13 C14 C15 C16 . . . . -0.6(3) ?
    C14 C15 C16 C17 . . . . 0.1(3) ?
    C15 C16 C17 C18 . . . . 0.4(3) ?
    C16 C17 C18 C13 . . . . -0.4(3) ?
    C16 C17 C18 S1 . . . . -178.59(15) ?
    N2 C13 C18 C17 . . . . -179.46(17) ?
    C14 C13 C18 C17 . . . . -0.1(3) ?
    N2 C13 C18 S1 . . . . -0.9(2) ?
    C14 C13 C18 S1 . . . . 178.42(14) ?
    C12 S1 C18 C17 . . . . 178.94(19) ?
    C12 S1 C18 C13 . . . . 0.60(14) ?
loop_
    _geom_hbond_atom_site_label_D
    _geom_hbond_atom_site_label_H
    _geom_hbond_atom_site_label_A
    _geom_hbond_site_symmetry_A
    _geom_hbond_distance_DH
    _geom_hbond_distance_HA
    _geom_hbond_distance_DA
    _geom_hbond_angle_DHA
    _geom_hbond_publ_flag
    O1 H1 N1 . 0.840(10)
                       1.82(2) 2.573(2) 148(3) yes
