# Supplementary material for: 2-(1,3-Benzothia­zol-2-ylimino­meth­yl)-2-naphthol
Source: Acta Crystallogr Sect E Struct Rep Online. 2009 Mar 14;65(Pt 4):o759. doi: 10.1107/S1600536809008514 (PMC2968843; doi:10.1107/S1600536809008514)
Supplement: Supplementary file 2 [file e-65-0o759-Isup2.hkl]

# 
# h,k,l, Fc-squared, Fo-squared, sigma(Fo-squared) and status flag 
# 
data_I
_shelx_title '  P21/n' 
_shelx_refln_list_code          4 
_shelx_F_calc_maximum      211.86 
_exptl_crystal_F_000       632.00 
_reflns_d_resolution_high  0.7696 
 
loop_ 
 _symmetry_equiv_pos_as_xyz 
 'x, y, z' 
 '-x+1/2, y+1/2, -z+1/2' 
 '-x, -y, -z' 
 'x-1/2, -y-1/2, z-1/2' 
 
_cell_length_a     9.6398 
_cell_length_b    14.9687 
_cell_length_c     9.6646 
_cell_angle_alpha  90.000 
_cell_angle_beta  101.323 
_cell_angle_gamma  90.000 
 
_shelx_F_squared_multiplier     1.000 
 
loop_ 
 _refln_index_h 
 _refln_index_k 
 _refln_index_l 
 _refln_F_squared_calc 
 _refln_F_squared_meas 
 _refln_F_squared_sigma 
 _refln_observed_status 
   2   0   0        0.33        0.21      1.82 o 
   4   0   0     1684.12     1643.88     42.62 o 
   6   0   0      661.61      670.07     40.40 o 
   8   0   0      468.02      450.63     19.06 o 
  10   0   0     2502.69     2569.65     98.96 o 
  12   0   0      121.91      142.20     25.17 o 
   1   1   0        0.95       -1.22      1.01 o 
   2   1   0      655.76      655.02     14.40 o 
   3   1   0     1495.91     1494.17     34.50 o 
   4   1   0       87.14       99.48      4.85 o 
   5   1   0        1.81        3.18      1.80 o 
   6   1   0       16.95       17.11      2.86 o 
   7   1   0      102.22       96.47      5.02 o 
   8   1   0       29.36       20.94      3.49 o 
   9   1   0       65.66       60.91      6.57 o 
  10   1   0      191.21      209.86     14.25 o 
  11   1   0      381.17      372.36     31.25 o 
  12   1   0        1.47       -6.01      8.06 o 
   1   2   0    10980.33    11251.49    250.19 o 
   2   2   0     3741.98     4018.51     82.09 o 
   3   2   0       13.58       16.66      2.31 o 
   4   2   0      764.71      749.22     18.91 o 
   5   2   0        3.10        1.39      2.61 o 
   6   2   0      449.62      500.09     13.14 o 
   7   2   0       18.72       22.49      3.35 o 
   8   2   0      589.24      594.93     14.94 o 
   9   2   0      106.26      117.11      7.21 o 
  10   2   0       94.90      101.15     10.90 o 
  11   2   0      580.35      577.77     26.13 o 
  12   2   0        3.28       -4.65      7.95 o 
   1   3   0       67.06       73.90      2.83 o 
   2   3   0     7022.07     7148.58    159.07 o 
   3   3   0      481.40      533.44     13.84 o 
   4   3   0      871.83     1008.88     22.65 o 
   5   3   0      266.67      268.06      9.18 o 
   6   3   0      613.57      577.40     16.35 o 
   7   3   0       25.00       24.80      3.70 o 
   8   3   0        1.58       -1.38      3.23 o 
   9   3   0       42.53       46.09      5.79 o 
  10   3   0      296.54      325.38     17.98 o 
  11   3   0      624.16      582.73     38.40 o 
  12   3   0       12.56       12.89      9.72 o 
   0   4   0      113.99       99.29      6.37 o 
   1   4   0      365.87      341.83      9.29 o 
   2   4   0       46.16       29.50      2.74 o 
   3   4   0      489.81      481.79     12.90 o 
   4   4   0     1195.57     1453.05     34.63 o 
   5   4   0      275.15      242.00     11.14 o 
   6   4   0       15.90       18.71      6.17 o 
   7   4   0      212.26      233.16     14.33 o 
   8   4   0       61.09       51.40     10.30 o 
   9   4   0      480.49      494.23     16.42 o 
  10   4   0        0.14        2.78      9.79 o 
  11   4   0      254.59      241.22     16.56 o 
  12   4   0      199.28      202.65     14.00 o 
   1   5   0      798.43      745.97     18.54 o 
   2   5   0      126.60      120.06      4.62 o 
   3   5   0     2004.64     2275.45     47.86 o 
   4   5   0      158.74      197.54      7.52 o 
   5   5   0        5.34        9.62      3.07 o 
   6   5   0      598.41      580.31     23.85 o 
   7   5   0      581.43      590.31     19.23 o 
   8   5   0       96.27       87.18      7.80 o 
   9   5   0      111.90      112.30      8.68 o 
  10   5   0        0.14       -2.40      6.58 o 
  11   5   0        0.37       11.56      8.08 o 
   0   6   0      341.58      380.62     16.94 o 
   1   6   0       32.85       26.22      3.31 o 
   2   6   0       61.99       53.56      3.62 o 
   3   6   0     1222.36     1344.27     29.57 o 
   4   6   0      951.54      937.03     21.45 o 
   5   6   0      335.75      337.71     11.00 o 
   6   6   0        3.33        3.05      3.58 o 
   7   6   0      609.49      613.68     19.97 o 
   8   6   0      290.18      270.38     12.30 o 
   9   6   0        3.30        4.93      5.27 o 
  10   6   0       36.62       48.65      9.24 o 
  11   6   0        0.12       -7.07      6.64 o 
   1   7   0       57.59       46.25      3.74 o 
   2   7   0       19.51       21.52      2.57 o 
   3   7   0      125.42      170.95      6.29 o 
   4   7   0       25.37       37.44      3.11 o 
   5   7   0      452.70      420.31     13.96 o 
   6   7   0       45.63       38.65      4.15 o 
   7   7   0     2278.76     2247.73     60.16 o 
   8   7   0       15.11       15.19      5.31 o 
   9   7   0      204.08      205.26     10.44 o 
  10   7   0       10.86       12.20      6.43 o 
  11   7   0      192.21      216.16     44.97 o 
   0   8   0      230.55      214.30     10.30 o 
   1   8   0      122.84      147.87      6.31 o 
   2   8   0       96.55      108.23      4.77 o 
   3   8   0      698.67      714.89     18.92 o 
   4   8   0     1176.61     1114.96     27.10 o 
   5   8   0       12.26        9.65      2.81 o 
   6   8   0       14.64       10.60      4.97 o 
   7   8   0       59.41       49.90      5.59 o 
   8   8   0      779.90      764.37     22.43 o 
   9   8   0        7.82        2.83      4.88 o 
  10   8   0        9.70        8.58      9.66 o 
  11   8   0        0.18       -9.76      9.75 o 
   1   9   0      440.02      435.19     12.91 o 
   2   9   0      159.13      165.91      7.19 o 
   3   9   0       17.83        8.03      3.05 o 
   4   9   0       44.51       50.31      6.63 o 
   5   9   0      118.88      109.34      8.34 o 
   6   9   0      920.35      956.74     24.23 o 
   7   9   0      317.52      250.06     11.44 o 
   8   9   0      256.36      233.49     10.89 o 
   9   9   0      320.56      325.63     18.33 o 
  10   9   0       87.77       89.39     12.23 o 
   0  10   0        8.63        7.50      4.04 o 
   1  10   0      640.30      622.17     15.93 o 
   2  10   0      508.93      524.78     13.84 o 
   3  10   0      677.71      694.39     19.24 o 
   4  10   0       44.83       44.51      5.49 o 
   5  10   0      696.32      679.52     24.73 o 
   6  10   0        6.28        3.31      3.32 o 
   7  10   0      646.56      560.76     23.86 o 
   8  10   0       12.66       18.54      7.34 o 
   9  10   0      216.59      249.00     16.39 o 
  10  10   0        6.41      -12.09      9.27 o 
   1  11   0      208.41      206.36      7.94 o 
   2  11   0     1318.71     1294.48     29.75 o 
   3  11   0      828.38      868.80     23.45 o 
   4  11   0      361.63      353.60     14.39 o 
   5  11   0       11.09        4.14      4.91 o 
   6  11   0      119.76      124.55     11.25 o 
   7  11   0       76.52       78.42      9.96 o 
   8  11   0        4.53       13.64      9.23 o 
   9  11   0        3.24        2.36      8.99 o 
  10  11   0       42.02       25.85     11.92 o 
   0  12   0       59.20       57.94      6.95 o 
   1  12   0      952.30      946.80     23.25 o 
   2  12   0      196.86      200.74      7.46 o 
   3  12   0       77.20       65.81      6.42 o 
   4  12   0      406.84      416.53     19.41 o 
   5  12   0        3.50       -1.78      5.66 o 
   6  12   0       13.93       11.31      8.02 o 
   7  12   0        0.78       -3.37      7.24 o 
   8  12   0        0.94       -6.04      7.67 o 
   9  12   0        5.21        1.96      9.53 o 
   1  13   0      219.83      224.35     10.41 o 
   2  13   0      195.41      200.78      8.43 o 
   3  13   0       37.59       42.97      7.67 o 
   4  13   0      457.41      460.19     39.07 o 
   5  13   0      140.48      139.96     12.26 o 
   6  13   0       56.92       64.16      9.95 o 
   7  13   0       21.17       12.98      8.21 o 
   8  13   0        5.12        5.74     14.70 o 
   9  13   0       59.01       69.85     14.50 o 
   0  14   0     4264.18     4359.03    132.23 o 
   1  14   0       10.79        7.03      3.67 o 
   2  14   0        2.83        9.36      5.84 o 
   3  14   0       59.60       64.16      7.77 o 
   4  14   0      245.90      293.86     28.63 o 
   5  14   0        3.20        0.69      6.52 o 
   6  14   0        0.94       -0.15      6.89 o 
   7  14   0        9.35        8.93      8.12 o 
   8  14   0      181.02      200.30     20.13 o 
   1  15   0       24.42       17.71      5.97 o 
   2  15   0       17.41       12.15      5.98 o 
   3  15   0      149.56      169.88     17.44 o 
   4  15   0        4.80       10.05      7.93 o 
   5  15   0       18.22       14.06      7.62 o 
   6  15   0        1.98        0.28      7.34 o 
   7  15   0       63.41      118.46     38.81 o 
   0  16   0     3306.45     3322.68    179.90 o 
   1  16   0      235.17      235.21     16.59 o 
   2  16   0      261.25      257.27     13.90 o 
   3  16   0       19.66        8.05      6.24 o 
   4  16   0       85.18      104.15      9.95 o 
   5  16   0        1.57        2.70      6.46 o 
   6  16   0        2.47       11.79      8.45 o 
   1  17   0       30.27       38.20      8.66 o 
   2  17   0      413.56      484.95     20.12 o 
   3  17   0       25.07       28.63      7.74 o 
   4  17   0       68.24       73.85      9.58 o 
   5  17   0        9.13       11.86      8.41 o 
   0  18   0       12.68      -11.97     13.54 o 
   1  18   0      118.40      115.22     16.53 o 
   2  18   0       27.17       12.45      7.41 o 
   3  18   0       94.43       98.80     10.72 o 
   4  18   0       61.13       82.64     10.78 o 
   1  19   0       12.10       13.43     22.49 o 
   2  19   0      245.57      290.25     38.04 o 
 -11   0   1      466.25      520.79     43.19 o 
  -9   0   1        2.58        3.72      4.81 o 
  -7   0   1      176.99      197.60      9.28 o 
  -5   0   1      305.61      358.96     14.18 o 
  -3   0   1      302.50      301.28     14.45 o 
  -1   0   1       76.61       91.80     14.21 o 
   1   0   1     6066.00     5428.89    303.64 o 
   3   0   1      102.95       88.72      4.66 o 
   5   0   1     2405.52     2456.33     63.11 o 
   7   0   1      304.84      322.66     12.22 o 
   9   0   1     5713.81     5929.05    306.36 o 
  11   0   1      115.44       99.80     14.96 o 
 -12   1   1       48.99       66.75     14.31 o 
 -11   1   1       20.81       28.84     11.55 o 
 -10   1   1      491.44      495.22     22.39 o 
  -9   1   1       15.83       13.56      3.96 o 
  -8   1   1       73.04       74.48      4.92 o 
  -7   1   1       12.65       11.76      3.06 o 
  -6   1   1        1.96       -3.11      2.25 o 
  -5   1   1      338.63      343.47      8.92 o 
  -4   1   1      621.92      601.09     15.62 o 
  -3   1   1       15.18        7.58      1.94 o 
  -2   1   1     1414.50     1492.61     35.16 o 
  -1   1   1       18.54       -2.83      1.88 o 
   0   1   1     2405.46     2423.36     49.35 o 
   1   1   1      328.91      299.55     21.45 o 
   2   1   1      550.09      488.77     11.15 o 
   3   1   1       98.46      107.22      3.45 o 
   4   1   1      618.27      630.92     12.67 o 
   5   1   1      111.56      113.92      4.18 o 
   6   1   1      197.18      170.24      5.53 o 
   7   1   1      193.24      182.35      6.17 o 
   8   1   1      336.11      298.28     11.82 o 
   9   1   1      124.72      151.48     15.37 o 
  10   1   1       21.39       19.95      7.05 o 
  11   1   1        7.07        5.51      7.09 o 
  12   1   1       47.89       48.50      9.59 o 
 -12   2   1       10.62        4.60     10.60 o 
 -11   2   1      585.24      616.97     26.75 o 
 -10   2   1      166.36      175.23     10.94 o 
  -9   2   1      180.38      183.54      8.36 o 
  -8   2   1       48.20       48.66      5.25 o 
  -7   2   1      720.88      762.88     21.57 o 
  -6   2   1      149.90      136.90      6.52 o 
  -5   2   1      804.48      877.48     22.11 o 
  -4   2   1     1662.05     1764.62     41.13 o 
  -3   2   1     7213.90     7687.85    156.23 o 
  -2   2   1    19932.90    22587.43    457.34 o 
  -1   2   1     2184.40     2380.96     60.76 o 
   0   2   1     3544.02     3635.51     81.88 o 
   1   2   1     2310.11     2531.20    121.81 o 
   2   2   1      283.37      285.66      8.20 o 
   3   2   1     1070.85     1091.32     29.07 o 
   4   2   1      214.08      206.21      8.54 o 
   5   2   1       85.52       74.35      4.21 o 
   6   2   1      446.97      396.70     10.26 o 
   7   2   1       37.46       35.79      3.75 o 
   8   2   1     1751.11     1759.47     39.51 o 
   9   2   1      455.11      481.54     19.08 o 
  10   2   1       59.41       50.25      8.22 o 
  11   2   1        4.63        7.76      7.16 o 
 -12   3   1      121.75      104.54     17.11 o 
 -11   3   1      218.81      240.95     16.88 o 
 -10   3   1       12.82       10.74      4.78 o 
  -9   3   1      153.78      149.32      9.86 o 
  -8   3   1      239.02      239.93     14.89 o 
  -7   3   1       11.77       11.89      4.27 o 
  -6   3   1       26.43       37.48      4.08 o 
  -5   3   1        1.21        1.74      2.71 o 
  -4   3   1      470.12      576.67     15.31 o 
  -3   3   1      205.86      232.02      6.78 o 
  -2   3   1    25548.57    28646.76    580.15 o 
  -1   3   1      148.31      102.56      4.40 o 
   0   3   1      264.64      295.45     16.02 o 
   1   3   1      368.18      384.19     10.04 o 
   2   3   1      441.40      484.73     13.91 o 
   3   3   1      159.32      154.71      6.02 o 
   4   3   1        3.43        8.14      2.77 o 
   5   3   1     1538.79     1664.55     39.54 o 
   6   3   1       97.25      106.38      5.00 o 
   7   3   1     1183.37     1176.89     27.37 o 
   8   3   1      589.19      597.08     21.69 o 
   9   3   1       19.75       20.27      6.63 o 
  10   3   1        0.99        8.44      8.23 o 
  11   3   1      155.61      170.28     14.65 o 
 -12   4   1        0.02        3.81      8.10 o 
 -11   4   1      299.81      358.33     16.77 o 
 -10   4   1      662.02      649.58     18.70 o 
  -9   4   1       22.84       19.27      4.50 o 
  -8   4   1      106.61      102.03     10.89 o 
  -7   4   1        1.88        3.19      3.61 o 
  -6   4   1      908.62      995.50     25.47 o 
  -5   4   1      308.99      383.86     11.26 o 
  -4   4   1      960.09     1073.01     26.47 o 
  -3   4   1     5067.00     5435.51    111.59 o 
  -2   4   1     4976.61     5143.71    105.30 o 
  -1   4   1     4386.55     4367.36     96.84 o 
   0   4   1     5128.10     5222.51    218.44 o 
   1   4   1      215.41      198.52      7.34 o 
   2   4   1     1603.93     1590.12     33.71 o 
   3   4   1      315.80      328.74      9.85 o 
   4   4   1       98.05       78.79      4.71 o 
   5   4   1     1305.11     1412.93     34.24 o 
   6   4   1       92.77       80.09      5.53 o 
   7   4   1        0.77        5.32     17.00 o 
   8   4   1      430.13      404.98     14.91 o 
   9   4   1       53.05       44.08      7.42 o 
  10   4   1       41.48       68.87     13.57 o 
  11   4   1        4.08       -0.05      8.03 o 
 -12   5   1      158.52      146.96     18.14 o 
 -11   5   1        1.59       19.69      8.17 o 
 -10   5   1        7.95        8.32      5.07 o 
  -9   5   1      981.10      968.02     43.36 o 
  -8   5   1      417.02      415.81     14.17 o 
  -7   5   1       38.38       41.86      4.85 o 
  -6   5   1       12.08       13.49      3.24 o 
  -5   5   1        8.00        4.61      2.20 o 
  -4   5   1     4385.38     4743.94     98.17 o 
  -3   5   1      289.89      316.40      8.69 o 
  -2   5   1      212.52      206.49      5.83 o 
  -1   5   1      470.86      350.46      8.90 o 
   0   5   1      737.30      664.87     18.68 o 
   1   5   1      728.20      781.99     17.72 o 
   2   5   1     1824.26     1961.99     45.40 o 
   3   5   1      235.90      184.37      7.08 o 
   4   5   1      127.49      114.77      6.21 o 
   5   5   1      597.77      609.33     16.88 o 
   6   5   1       58.61       55.23      6.13 o 
   7   5   1       98.29       96.02      8.13 o 
   8   5   1      137.56      132.23      8.01 o 
   9   5   1        2.44        0.09      6.28 o 
  10   5   1        0.74       -8.81      6.61 o 
  11   5   1        0.09       -5.30      7.59 o 
 -11   6   1      104.95      122.97     16.30 o 
 -10   6   1       87.60       77.22      7.86 o 
  -9   6   1      100.59       81.27      8.08 o 
  -8   6   1        0.24       -1.21      3.85 o 
  -7   6   1      137.88      128.32      6.72 o 
  -6   6   1      200.09      194.22      9.31 o 
  -5   6   1      306.00      321.55      8.70 o 
  -4   6   1      328.87      319.07      8.23 o 
  -3   6   1      745.52      766.36     16.28 o 
  -2   6   1        0.92       -0.41      1.68 o 
  -1   6   1       10.69        5.72      2.43 o 
   0   6   1       30.05       50.15      4.91 o 
   1   6   1     1513.40     1461.54     31.71 o 
   2   6   1     3293.42     3434.53     88.09 o 
   3   6   1       50.09       52.54      4.06 o 
   4   6   1      685.46      748.67     19.49 o 
   5   6   1      760.47      783.79     23.09 o 
   6   6   1      437.84      436.05     15.49 o 
   7   6   1       88.23       80.92      9.09 o 
   8   6   1       17.06       16.19      4.84 o 
   9   6   1       32.04       36.17      6.96 o 
  10   6   1       74.50       72.89     11.95 o 
  11   6   1       49.92       51.75     10.80 o 
 -11   7   1        2.29       -4.82     12.13 o 
 -10   7   1      201.37      192.43     14.08 o 
  -9   7   1       73.87       62.41      7.87 o 
  -8   7   1      118.68      124.38      8.78 o 
  -7   7   1      538.58      520.68     14.88 o 
  -6   7   1      544.88      511.98     14.09 o 
  -5   7   1       29.18       26.48      2.84 o 
  -4   7   1     1084.64     1108.40     23.11 o 
  -3   7   1       25.74       32.70      3.24 o 
  -2   7   1     3262.68     3146.10     61.27 o 
  -1   7   1       85.98       84.64      7.40 o 
   0   7   1     1163.36     1128.51     27.62 o 
   1   7   1        9.97        7.22      2.31 o 
   2   7   1     2377.63     2516.89     65.62 o 
   3   7   1       91.45      108.52      5.53 o 
   4   7   1      335.58      280.42     11.73 o 
   5   7   1       69.05       71.55      5.07 o 
   6   7   1       91.96       91.86     11.76 o 
   7   7   1        0.03       -1.18      4.37 o 
   8   7   1       23.68       13.23      5.58 o 
   9   7   1       21.46       10.74      5.45 o 
  10   7   1      207.06      237.17     17.02 o 
  11   7   1       10.42       23.08     10.21 o 
 -11   8   1       55.52       59.34     12.95 o 
 -10   8   1       79.70       67.25     11.38 o 
  -9   8   1      113.13      112.52     11.24 o 
  -8   8   1        0.02       -6.97      5.06 o 
  -7   8   1      170.81      159.22      8.81 o 
  -6   8   1      417.30      413.10     12.38 o 
  -5   8   1      226.86      217.61      8.04 o 
  -4   8   1      253.10      267.14      8.43 o 
  -3   8   1      637.94      624.54     15.47 o 
  -2   8   1       78.11       71.65      3.58 o 
  -1   8   1       93.62       91.33      4.86 o 
   0   8   1       92.97       81.33      4.69 o 
   1   8   1     5915.16     6076.73    116.93 o 
   2   8   1      207.43      184.12      6.77 o 
   3   8   1      224.01      229.83      9.69 o 
   4   8   1       23.11       26.67      3.87 o 
   5   8   1      237.64      212.40      9.74 o 
   6   8   1      293.38      254.06     11.15 o 
   7   8   1       58.08       44.50      7.21 o 
   8   8   1        0.03        0.19      4.93 o 
   9   8   1      104.63      103.58      9.35 o 
  10   8   1        1.15        3.21      7.77 o 
 -11   9   1        2.34        5.11     10.14 o 
 -10   9   1        7.02       -0.75      7.19 o 
  -9   9   1      438.02      427.50     35.64 o 
  -8   9   1      191.10      170.27     11.27 o 
  -7   9   1      157.12      132.84      9.74 o 
  -6   9   1        8.63       14.35      3.67 o 
  -5   9   1      961.54      957.46     23.12 o 
  -4   9   1       69.51       67.23      8.76 o 
  -3   9   1       50.85       48.14      3.74 o 
  -2   9   1      487.22      473.24     12.24 o 
  -1   9   1      593.77      556.02     15.48 o 
   0   9   1      772.09      759.43     20.08 o 
   1   9   1        8.70       19.17      2.96 o 
   2   9   1     1980.98     2039.42     41.18 o 
   3   9   1       78.66       66.02      5.02 o 
   4   9   1      277.14      274.84     11.35 o 
   5   9   1       39.21       46.53      5.37 o 
   6   9   1       15.49       14.84      5.74 o 
   7   9   1        3.62        3.27      7.39 o 
   8   9   1       10.53        5.75      6.24 o 
   9   9   1        4.53        7.23      7.14 o 
  10   9   1       10.03       21.68     18.41 o 
 -10  10   1      116.55      118.39     12.46 o 
  -9  10   1        5.88        8.67      8.16 o 
  -8  10   1       42.09       66.63      8.37 o 
  -7  10   1        0.17       -3.66      5.09 o 
  -6  10   1       44.42       54.99      7.06 o 
  -5  10   1       28.12       21.78      5.82 o 
  -4  10   1      484.06      473.89     17.57 o 
  -3  10   1     1000.45     1016.57     26.11 o 
  -2  10   1      434.27      412.45     11.34 o 
  -1  10   1      215.31      205.81      8.10 o 
   0  10   1     1272.99     1228.57     28.23 o 
   1  10   1       54.54       60.81      4.45 o 
   2  10   1     1606.01     1667.64     34.44 o 
   3  10   1       43.41       45.68      4.65 o 
   4  10   1      635.15      595.17     19.33 o 
   5  10   1        4.32       -2.63      4.29 o 
   6  10   1      122.07      124.30      8.60 o 
   7  10   1        0.02       -0.06      4.94 o 
   8  10   1      418.57      409.24     17.30 o 
   9  10   1       10.04        5.95      9.33 o 
  10  10   1       70.41       63.43     13.95 o 
 -10  11   1       22.14       11.16      9.15 o 
  -9  11   1      239.27      203.05     22.06 o 
  -8  11   1       34.18       39.06      8.32 o 
  -7  11   1        0.52        0.15      5.79 o 
  -6  11   1        5.38        5.55      5.41 o 
  -5  11   1       61.21       65.38      9.54 o 
  -4  11   1      831.68      845.66     31.32 o 
  -3  11   1       41.58       45.00      5.29 o 
  -2  11   1      274.98      285.41      9.26 o 
  -1  11   1      250.31      237.58      9.23 o 
   0  11   1        0.62       -0.16      2.78 o 
   1  11   1      163.04      167.59      6.57 o 
   2  11   1        1.79        7.77      2.98 o 
   3  11   1     1178.66     1191.35     28.11 o 
   4  11   1      157.06      176.66      9.91 o 
   5  11   1       99.58       80.07      7.66 o 
   6  11   1       16.57        8.47      6.20 o 
   7  11   1      244.66      263.54     29.01 o 
   8  11   1       86.47       91.38     20.10 o 
   9  11   1        9.10       12.09      9.97 o 
  -9  12   1       18.52        5.03     10.13 o 
  -8  12   1        9.16        8.68      6.44 o 
  -7  12   1      160.26      174.85     16.85 o 
  -6  12   1      175.35      204.41     14.31 o 
  -5  12   1       71.20       74.80     14.01 o 
  -4  12   1      342.21      336.02     17.14 o 
  -3  12   1      346.28      350.10     22.59 o 
  -2  12   1     2548.62     2544.60     60.99 o 
  -1  12   1      165.22      175.72      7.38 o 
   0  12   1      480.19      477.45     13.80 o 
   1  12   1      113.51      107.13      5.67 o 
   2  12   1       93.88       86.75      5.28 o 
   3  12   1       23.18       15.45      4.00 o 
   4  12   1       22.19       21.86      6.82 o 
   5  12   1      306.38      280.20     16.27 o 
   6  12   1       14.51       24.72      9.46 o 
   7  12   1      131.02      113.55     15.28 o 
   8  12   1      308.98      282.45     21.94 o 
   9  12   1        2.37       -0.37      9.53 o 
  -9  13   1        6.07       20.19     11.25 o 
  -8  13   1       63.60       72.20     11.32 o 
  -7  13   1       13.82        1.47      6.90 o 
  -6  13   1      233.32      238.60     18.81 o 
  -5  13   1      186.98      208.30     14.19 o 
  -4  13   1        5.13       -0.10      9.68 o 
  -3  13   1      143.87      149.44     11.42 o 
  -2  13   1      686.22      686.31     26.85 o 
  -1  13   1       16.82       19.89      4.80 o 
   0  13   1      383.96      374.67     12.09 o 
   1  13   1       92.48       83.23      6.89 o 
   2  13   1        0.11       -4.52      3.01 o 
   3  13   1      169.45      174.98      9.13 o 
   4  13   1       42.84       35.63      5.55 o 
   5  13   1      178.62      147.72     12.45 o 
   6  13   1        9.52       13.61      8.40 o 
   7  13   1        4.34        7.82      9.16 o 
   8  13   1      366.01      340.19     76.40 o 
  -8  14   1       11.12       10.15      8.63 o 
  -7  14   1      125.73      117.37     18.12 o 
  -6  14   1       51.87       59.14      9.80 o 
  -5  14   1        0.04        2.21      6.36 o 
  -4  14   1        0.00        0.54      5.61 o 
  -3  14   1      652.50      677.36     27.53 o 
  -2  14   1      891.44      873.72     32.67 o 
  -1  14   1      585.04      573.84     23.73 o 
   0  14   1      209.82      211.20      9.11 o 
   1  14   1       38.85       39.57      5.54 o 
   2  14   1      217.21      230.91      9.54 o 
   3  14   1       10.90        9.08      5.70 o 
   4  14   1       19.47       11.75      6.02 o 
   5  14   1      310.05      295.71     14.91 o 
   6  14   1       66.11       67.50     29.27 o 
   7  14   1       10.48        9.06      9.48 o 
   8  14   1      245.44      217.35     25.81 o 
  -7  15   1        5.48       11.29      8.16 o 
  -6  15   1        8.93        8.37      7.94 o 
  -5  15   1      210.11      223.82     19.53 o 
  -4  15   1      221.72      227.14     15.98 o 
  -3  15   1      115.18      125.30     16.62 o 
  -2  15   1      187.00      158.81     10.85 o 
  -1  15   1      150.16      156.92     10.63 o 
   0  15   1      323.35      339.84     12.50 o 
   1  15   1      213.33      216.04      9.06 o 
   2  15   1       90.37      111.79      9.24 o 
   3  15   1        0.02       -7.27      4.85 o 
   4  15   1      181.00      200.89     12.43 o 
   5  15   1        5.37       -0.35      7.90 o 
   6  15   1       77.03      104.74     39.66 o 
   7  15   1        5.63       15.83     10.93 o 
  -7  16   1        5.49       12.20      8.87 o 
  -6  16   1       30.54       44.47     10.19 o 
  -5  16   1        7.56       -4.68      7.16 o 
  -4  16   1        8.88        5.46      6.95 o 
  -3  16   1       88.06      122.94     10.97 o 
  -2  16   1      386.66      402.89     17.52 o 
  -1  16   1       38.08       22.92      6.91 o 
   0  16   1      263.45      276.85     14.19 o 
   1  16   1      117.14      105.29     21.36 o 
   2  16   1       12.71       12.79      5.98 o 
   3  16   1       18.97        6.64      6.30 o 
   4  16   1       32.29       28.79      7.44 o 
   5  16   1       62.20       44.79     11.93 o 
   6  16   1       72.41       44.07     29.84 o 
  -6  17   1        9.29       16.26      9.20 o 
  -5  17   1       45.00       52.32     17.88 o 
  -4  17   1        0.00       -9.18      6.12 o 
  -3  17   1       14.20        8.35      7.73 o 
  -2  17   1       37.32       37.53      7.93 o 
  -1  17   1        0.06        8.20      6.55 o 
   0  17   1        6.69        4.28      9.48 o 
   1  17   1      278.17      307.36     22.83 o 
   2  17   1        6.67        6.16      6.38 o 
   3  17   1      253.83      289.67     15.43 o 
   4  17   1        2.61        6.22      6.49 o 
   5  17   1        7.33        3.63      8.97 o 
  -4  18   1      243.70      268.74     21.11 o 
  -3  18   1        1.24       -9.30      6.20 o 
  -2  18   1      266.38      307.00     16.62 o 
  -1  18   1      185.53      154.25     18.28 o 
   0  18   1      363.68      373.12     26.22 o 
   1  18   1       41.58       25.61     15.80 o 
   2  18   1        1.18        5.51     10.16 o 
   3  18   1        9.11        6.50      6.86 o 
   4  18   1       38.13       41.80     11.90 o 
  -2  19   1      205.61      194.84     20.26 o 
  -1  19   1      104.19      144.93     18.13 o 
   0  19   1       14.13        4.09     11.54 o 
   1  19   1        0.59      -13.93     10.25 o 
   2  19   1      112.04      102.54     16.28 o 
 -12   0   2       16.47       29.12     17.28 o 
 -10   0   2      411.55      406.05     16.39 o 
  -8   0   2      536.81      517.58     20.36 o 
  -6   0   2     4661.83     4774.66    122.55 o 
  -4   0   2      185.31      167.78     10.14 o 
  -2   0   2      876.42      830.83     30.30 o 
   0   0   2     9347.18     8584.65    423.13 o 
   2   0   2      702.87      604.44     24.04 o 
   4   0   2      210.87      234.37      8.27 o 
   6   0   2     1164.94     1096.91     30.20 o 
   8   0   2      303.73      330.37     21.11 o 
  10   0   2       15.05       19.09     10.45 o 
 -12   1   2       69.01       89.29     14.69 o 
 -11   1   2       22.91       28.98     11.36 o 
 -10   1   2        5.23       -3.99      4.29 o 
  -9   1   2        1.86        4.54      3.47 o 
  -8   1   2       38.49       29.21      3.87 o 
  -7   1   2      120.21       93.70      5.36 o 
  -6   1   2      518.13      522.85     12.72 o 
  -5   1   2       33.24       42.64      3.07 o 
  -4   1   2     1206.54     1251.13     31.62 o 
  -3   1   2      306.04      374.63      8.68 o 
  -2   1   2     4003.23     4710.40    107.33 o 
  -1   1   2     4266.67     4685.39    118.51 o 
   0   1   2      611.11      550.90     11.65 o 
   1   1   2     1356.31     1156.35     29.66 o 
   2   1   2        0.17       -2.60      1.74 o 
   3   1   2      222.16      245.36      7.87 o 
   4   1   2     1778.96     1762.26     37.38 o 
   5   1   2     1737.56     1698.02     33.76 o 
   6   1   2       37.27       32.96      3.55 o 
   7   1   2       80.21       82.86      7.63 o 
   8   1   2       70.44       78.00      7.98 o 
   9   1   2       74.87       79.13      8.68 o 
  10   1   2       26.45       22.26      7.24 o 
  11   1   2       84.22       70.36     10.05 o 
 -12   2   2      655.61      736.75     72.97 o 
 -11   2   2        5.33        6.56      5.39 o 
 -10   2   2       45.16       49.69      6.27 o 
  -9   2   2       74.44       74.81      6.50 o 
  -8   2   2        4.29        2.25      5.18 o 
  -7   2   2      168.04      163.90      6.45 o 
  -6   2   2     1450.92     1545.79     31.72 o 
  -5   2   2     1572.13     1639.39     33.03 o 
  -4   2   2      176.83      180.45      5.93 o 
  -3   2   2     1192.52     1267.18     36.18 o 
  -2   2   2    44885.40    53505.57   1197.25 o 
  -1   2   2      101.33      102.61      4.42 o 
   0   2   2      347.17      334.32      7.47 o 
   1   2   2        1.75        0.57      1.45 o 
   2   2   2     2377.44     2216.44     50.10 o 
   3   2   2      855.21      758.55     18.98 o 
   4   2   2      343.03      332.11      9.31 o 
   5   2   2      331.63      326.64      8.59 o 
   6   2   2      978.82      931.66     20.06 o 
   7   2   2     1748.66     1730.57     38.37 o 
   8   2   2      146.38      128.62      9.55 o 
   9   2   2      383.72      401.04     17.54 o 
  10   2   2      124.22      116.94     10.54 o 
  11   2   2       25.85       30.23      8.33 o 
 -12   3   2      369.88      351.14     44.19 o 
 -11   3   2        8.02        4.88      5.41 o 
 -10   3   2        0.82        6.61      4.60 o 
  -9   3   2      205.23      198.14      8.76 o 
  -8   3   2      282.34      257.99      8.87 o 
  -7   3   2        7.74        8.18      3.33 o 
  -6   3   2      381.21      414.60     11.65 o 
  -5   3   2     2152.44     2335.67     49.66 o 
  -4   3   2     1849.23     1910.39     37.53 o 
  -3   3   2     1539.21     1606.57     42.90 o 
  -2   3   2     6976.23     8333.82    210.28 o 
  -1   3   2     2721.46     3066.66     90.57 o 
   0   3   2      554.04      536.56     14.24 o 
   1   3   2      493.82      482.11     20.78 o 
   2   3   2      194.36      189.97      5.77 o 
   3   3   2       27.87       38.83      6.34 o 
   4   3   2      858.93      764.67     19.69 o 
   5   3   2      976.62     1022.04     21.34 o 
   6   3   2       58.98       71.74      7.28 o 
   7   3   2      249.42      242.94      9.11 o 
   8   3   2       15.22       18.90      6.00 o 
   9   3   2      890.89      902.63     29.60 o 
  10   3   2       70.80       64.98      8.81 o 
  11   3   2      115.91      114.43     12.12 o 
 -12   4   2       42.14       60.37     13.20 o 
 -11   4   2        1.35        5.23      5.82 o 
 -10   4   2        3.05        1.32      4.46 o 
  -9   4   2      152.64      174.18      8.26 o 
  -8   4   2       32.48       22.44      5.06 o 
  -7   4   2        0.23       -2.32      2.86 o 
  -6   4   2       50.58       46.88      3.77 o 
  -5   4   2     1155.94     1273.01     26.02 o 
  -4   4   2       32.00       31.48      3.04 o 
  -3   4   2      755.66      801.95     18.36 o 
  -2   4   2     2158.71     2422.71     62.95 o 
  -1   4   2     3781.54     4135.41    116.80 o 
   0   4   2      407.68      347.46      9.65 o 
   1   4   2       56.69       51.15      3.64 o 
   2   4   2      848.93      977.54     33.36 o 
   3   4   2     1472.39     1464.22     38.74 o 
   4   4   2      377.79      397.02     11.92 o 
   5   4   2      474.58      503.34     16.76 o 
   6   4   2      189.68      176.37      8.16 o 
   7   4   2      664.67      638.23     17.09 o 
   8   4   2      181.90      184.21     11.22 o 
   9   4   2      134.30      129.31     10.22 o 
  10   4   2        7.04        7.71      6.54 o 
  11   4   2      120.95      129.64     22.50 o 
 -12   5   2      134.37      154.96     18.11 o 
 -11   5   2        0.86       -1.93      6.81 o 
 -10   5   2        0.81       -1.68      4.65 o 
  -9   5   2      334.33      334.05     15.20 o 
  -8   5   2      471.50      492.50     15.27 o 
  -7   5   2      481.16      484.64     13.63 o 
  -6   5   2       58.88       59.93      4.36 o 
  -5   5   2      270.42      277.90      8.65 o 
  -4   5   2     1029.48     1051.06     33.15 o 
  -3   5   2      745.24      805.91     18.36 o 
  -2   5   2     1152.47     1205.67     33.28 o 
  -1   5   2      987.04     1131.44     30.89 o 
   0   5   2     2787.45     3029.90     77.90 o 
   1   5   2      193.88      212.21      8.31 o 
   2   5   2       58.66       73.95      3.89 o 
   3   5   2       96.32      116.33      7.40 o 
   4   5   2      207.77      171.35      8.57 o 
   5   5   2     1618.12     1688.25     40.55 o 
   6   5   2        7.39       10.44      4.09 o 
   7   5   2      514.96      502.79     18.39 o 
   8   5   2      616.02      615.15     21.86 o 
   9   5   2      435.87      461.28     19.03 o 
  10   5   2       39.66       34.51      9.10 o 
  11   5   2        2.27        0.26      8.09 o 
 -11   6   2       88.41       75.58     13.44 o 
 -10   6   2       99.68      115.47     11.33 o 
  -9   6   2       48.18       36.09      5.82 o 
  -8   6   2        0.62       -0.18      3.37 o 
  -7   6   2      225.73      247.21      9.16 o 
  -6   6   2      821.10      850.76     20.69 o 
  -5   6   2       45.36       43.39      3.60 o 
  -4   6   2     1752.40     1909.33     41.13 o 
  -3   6   2      808.21      889.95     22.65 o 
  -2   6   2     1176.57     1142.50     27.85 o 
  -1   6   2     1843.97     1893.32     54.06 o 
   0   6   2     4109.75     4502.43    115.19 o 
   1   6   2      718.04      801.82     24.35 o 
   2   6   2       77.51      129.70      8.41 o 
   3   6   2       94.12      114.96      7.74 o 
   4   6   2       82.42      102.70      6.33 o 
   5   6   2       18.84       15.70      4.08 o 
   6   6   2     2103.17     2087.36     50.04 o 
   7   6   2       80.84       68.04      6.62 o 
   8   6   2       19.73        5.42      5.44 o 
   9   6   2       17.91       18.45      7.65 o 
  10   6   2      628.27      706.75     32.41 o 
  11   6   2      413.38      441.12     31.34 o 
 -11   7   2      403.69      379.28     20.55 o 
 -10   7   2       14.46        0.27      6.57 o 
  -9   7   2      342.36      290.70     24.59 o 
  -8   7   2       72.68       61.04      7.51 o 
  -7   7   2        1.21       -4.76      3.17 o 
  -6   7   2       11.19        8.68      3.16 o 
  -5   7   2      217.36      245.41      8.27 o 
  -4   7   2       29.29       34.27      3.07 o 
  -3   7   2      362.68      329.03     10.40 o 
  -2   7   2       19.06       24.85      3.44 o 
  -1   7   2     1673.64     1752.65     41.87 o 
   0   7   2      927.72     1096.61     35.39 o 
   1   7   2      154.72      218.54      9.15 o 
   2   7   2      365.80      416.42     13.72 o 
   3   7   2       29.81       24.53      3.57 o 
   4   7   2        8.18       13.99      3.94 o 
   5   7   2      437.21      403.56     14.45 o 
   6   7   2        8.61       20.46     12.02 o 
   7   7   2      595.24      622.58     21.09 o 
   8   7   2       16.68       12.07      5.79 o 
   9   7   2       31.33       19.45      7.81 o 
  10   7   2       48.00       19.87     13.58 o 
 -11   8   2       26.61       31.36      9.22 o 
 -10   8   2        3.55        9.08      7.93 o 
  -9   8   2        4.14        0.67      5.76 o 
  -8   8   2       83.60       91.51      8.93 o 
  -7   8   2      213.89      191.50     13.19 o 
  -6   8   2      155.23      166.41     10.08 o 
  -5   8   2      287.96      306.44      9.60 o 
  -4   8   2       10.94        5.96      2.91 o 
  -3   8   2      532.56      510.50     14.64 o 
  -2   8   2      437.19      394.30     10.54 o 
  -1   8   2      914.56      969.69     22.41 o 
   0   8   2     1242.38     1310.85     32.21 o 
   1   8   2      642.31      713.28     21.28 o 
   2   8   2     1364.95     1386.82     37.79 o 
   3   8   2        9.98        5.97      3.51 o 
   4   8   2       85.71       79.69      6.17 o 
   5   8   2      115.43      126.82      7.84 o 
   6   8   2      334.23      325.51     15.76 o 
   7   8   2      143.61      152.00     12.27 o 
   8   8   2       14.03        7.99      5.77 o 
   9   8   2       42.60       48.10      9.13 o 
  10   8   2      700.74      820.34     36.09 o 
 -11   9   2       73.00       78.53     11.54 o 
 -10   9   2       48.10       48.26     12.24 o 
  -9   9   2      824.44      757.41     40.20 o 
  -8   9   2       30.55       17.77      6.65 o 
  -7   9   2       36.04       32.10      6.47 o 
  -6   9   2       42.12       55.85     10.53 o 
  -5   9   2      137.64      127.39      8.94 o 
  -4   9   2      177.10      151.82      9.09 o 
  -3   9   2        0.05       -1.95      2.94 o 
  -2   9   2      561.78      533.41     12.40 o 
  -1   9   2       87.86       94.74      5.82 o 
   0   9   2     1770.21     1815.55     43.82 o 
   1   9   2       47.26       72.23      5.59 o 
   2   9   2        6.98       20.25      4.17 o 
   3   9   2        1.20        5.02      3.69 o 
   4   9   2      117.63      118.41      7.25 o 
   5   9   2      349.96      382.13     14.56 o 
   6   9   2        0.02       -6.50      4.33 o 
   7   9   2       46.72       43.35      7.64 o 
   8   9   2      416.97      435.91     17.81 o 
   9   9   2       56.43       69.66     11.50 o 
  10   9   2        2.21       -3.34      7.85 o 
 -10  10   2      114.43      114.74     12.79 o 
  -9  10   2        0.58       -2.78      6.20 o 
  -8  10   2        0.51       -4.87      5.44 o 
  -7  10   2       27.32       30.91      6.84 o 
  -6  10   2       87.32       91.82      8.40 o 
  -5  10   2       93.05      105.03      8.53 o 
  -4  10   2     1215.78     1210.13     36.00 o 
  -3  10   2      628.34      588.66     24.56 o 
  -2  10   2       11.28        8.94      2.46 o 
  -1  10   2      464.28      441.36     13.33 o 
   0  10   2        0.66        1.65      2.81 o 
   1  10   2       74.52       74.29      4.56 o 
   2  10   2      112.19      104.84      6.25 o 
   3  10   2      144.84      120.17      7.49 o 
   4  10   2        9.92        9.17      4.62 o 
   5  10   2      191.01      208.05     13.55 o 
   6  10   2      610.29      608.44     24.03 o 
   7  10   2       21.92       13.18     15.80 o 
   8  10   2       40.09       48.35      7.82 o 
   9  10   2      108.20      116.63     12.16 o 
 -10  11   2       16.08        9.62      8.51 o 
  -9  11   2        0.01        4.79      6.86 o 
  -8  11   2      335.38      328.60     16.61 o 
  -7  11   2       37.56       47.18      7.62 o 
  -6  11   2      178.30      163.40     10.94 o 
  -5  11   2       28.53       31.39      7.11 o 
  -4  11   2      173.82      149.33     10.21 o 
  -3  11   2       22.91       17.32      6.17 o 
  -2  11   2        8.99        6.44      3.14 o 
  -1  11   2       27.49       29.53      6.87 o 
   0  11   2      383.88      383.48     12.77 o 
   1  11   2       18.00       21.43      3.77 o 
   2  11   2       33.54       34.47      3.95 o 
   3  11   2      111.30      119.24      7.05 o 
   4  11   2      168.72      172.63      9.55 o 
   5  11   2      350.05      328.19     20.40 o 
   6  11   2      179.83      190.72     15.69 o 
   7  11   2       19.32       29.73      7.92 o 
   8  11   2       91.58      107.79     11.27 o 
   9  11   2       22.87       20.51     10.40 o 
  -9  12   2      110.23      107.61     11.16 o 
  -8  12   2        0.30       -5.84      6.08 o 
  -7  12   2       35.71       29.23      7.34 o 
  -6  12   2        4.65        3.53      8.04 o 
  -5  12   2      942.91      947.74     31.19 o 
  -4  12   2       82.63       84.49      9.16 o 
  -3  12   2       14.00       21.61      6.47 o 
  -2  12   2     2167.29     2066.20     66.26 o 
  -1  12   2      271.82      274.62     10.41 o 
   0  12   2       33.96       30.82      4.50 o 
   1  12   2      195.56      199.25      7.63 o 
   2  12   2      438.18      439.65     12.28 o 
   3  12   2      719.19      709.70     20.56 o 
   4  12   2       32.29       25.71      5.69 o 
   5  12   2      128.75      113.48     10.59 o 
   6  12   2      120.64      122.83     18.46 o 
   7  12   2      587.78      661.19     30.67 o 
   8  12   2       76.91       91.23     14.60 o 
   9  12   2       45.50       42.12     22.29 o 
  -9  13   2       22.03       31.20      8.91 o 
  -8  13   2       15.23       11.13      7.13 o 
  -7  13   2       59.57       63.86      8.94 o 
  -6  13   2       20.22       24.37      8.09 o 
  -5  13   2      185.63      207.04     14.34 o 
  -4  13   2      509.32      540.92     23.73 o 
  -3  13   2        8.12       13.80      6.19 o 
  -2  13   2      306.21      307.58     16.18 o 
  -1  13   2      184.43      195.88     13.64 o 
   0  13   2      314.88      326.93     11.16 o 
   1  13   2      680.88      666.58     16.77 o 
   2  13   2      178.74      164.79      8.26 o 
   3  13   2       75.31       76.48      6.59 o 
   4  13   2      294.00      288.02     13.54 o 
   5  13   2       53.36       64.83     17.00 o 
   6  13   2      100.50       93.37     13.74 o 
   7  13   2      426.36      448.78     28.07 o 
   8  13   2      107.81      102.60     29.06 o 
  -8  14   2        0.96       -6.08      7.70 o 
  -7  14   2       53.03       54.96     10.33 o 
  -6  14   2      897.44      963.29     37.63 o 
  -5  14   2       51.92       40.49      8.65 o 
  -4  14   2      251.56      239.52     15.33 o 
  -3  14   2       70.30       65.61     13.88 o 
  -2  14   2     1060.58     1078.25     38.88 o 
  -1  14   2        4.67        2.91      5.75 o 
   0  14   2       11.13       20.83      4.10 o 
   1  14   2      352.02      362.12     11.42 o 
   2  14   2      238.07      240.66      9.93 o 
   3  14   2        9.43        9.90      5.43 o 
   4  14   2        1.46       10.66      5.58 o 
   5  14   2       59.21       58.79     11.46 o 
   6  14   2      356.57      402.00     43.39 o 
   7  14   2      402.20      392.43     61.21 o 
  -7  15   2       27.07       15.77      8.95 o 
  -6  15   2        5.18       17.04      9.02 o 
  -5  15   2       22.95       18.58      8.29 o 
  -4  15   2       33.53       27.00     13.38 o 
  -3  15   2      144.09      180.05     27.08 o 
  -2  15   2        1.10        1.05      6.14 o 
  -1  15   2      321.35      322.05     15.14 o 
   0  15   2      921.85      933.71     28.61 o 
   1  15   2       84.51       82.02      6.04 o 
   2  15   2       49.21       62.89     10.03 o 
   3  15   2        9.85        0.50      7.35 o 
   4  15   2      166.00      175.86     33.22 o 
   5  15   2      380.25      418.30     26.54 o 
   6  15   2      364.10      382.01     59.74 o 
   7  15   2        4.82        3.77      9.85 o 
  -7  16   2      264.59      294.16     30.34 o 
  -6  16   2      492.60      565.74     28.21 o 
  -5  16   2      293.13      318.42     28.09 o 
  -4  16   2        0.05       -8.01      6.81 o 
  -3  16   2       53.27       50.81      9.49 o 
  -2  16   2      764.05      800.00     27.74 o 
  -1  16   2      181.77      201.65     12.45 o 
   0  16   2       75.49       79.41      7.78 o 
   1  16   2        6.87        8.27      7.21 o 
   2  16   2       62.05       52.47      9.10 o 
   3  16   2        6.05        3.45      6.70 o 
   4  16   2       13.02       13.00      9.11 o 
   5  16   2       29.61       40.41     11.41 o 
   6  16   2      226.78      304.61     61.95 o 
  -6  17   2       70.66       72.35     12.04 o 
  -5  17   2       77.83       99.17     14.12 o 
  -4  17   2      626.14      669.72     29.66 o 
  -3  17   2       60.78       49.96      8.61 o 
  -2  17   2       26.80       25.21      7.45 o 
  -1  17   2        3.04        9.91      6.55 o 
   0  17   2        1.10       -0.58      5.93 o 
   1  17   2       16.87        8.54      9.64 o 
   2  17   2        3.21        3.29      9.74 o 
   3  17   2      124.90      139.74     12.89 o 
   4  17   2       86.88       99.65     14.39 o 
   5  17   2        3.11       15.39     10.46 o 
  -4  18   2        0.84       -8.07      6.71 o 
  -3  18   2       18.80       21.29      8.27 o 
  -2  18   2      766.69      792.91     28.73 o 
  -1  18   2      232.57      236.62     14.60 o 
   0  18   2       15.90        9.56     11.31 o 
   1  18   2        4.89       -8.78     13.41 o 
   2  18   2        8.19       27.61     11.63 o 
   3  18   2       19.06       13.40     11.11 o 
  -2  19   2      411.20      396.39     19.61 o 
  -1  19   2        5.85       -3.70     10.89 o 
   0  19   2      142.29      129.08     17.54 o 
   1  19   2       35.91       32.71     12.62 o 
 -11   0   3       35.91       35.97      8.63 o 
  -9   0   3      288.60      307.59     15.21 o 
  -7   0   3     2668.37     2725.06     72.11 o 
  -5   0   3      352.06      392.41     15.38 o 
  -3   0   3      128.51      129.60      6.88 o 
  -1   0   3       73.23       60.47      4.56 o 
   1   0   3     7921.07     7459.07    360.66 o 
   3   0   3     7536.61     7211.99    251.89 o 
   5   0   3      107.35       96.60     15.26 o 
   7   0   3       15.82        8.67      7.64 o 
   9   0   3       51.98       39.52     11.32 o 
  11   0   3      201.35      181.21     38.01 o 
 -12   1   3      153.25      174.31     34.86 o 
 -11   1   3        8.88        7.38      5.61 o 
 -10   1   3      475.50      486.84     16.49 o 
  -9   1   3       17.63       13.22      4.24 o 
  -8   1   3       21.41       15.55      3.58 o 
  -7   1   3       72.29       75.33      4.72 o 
  -6   1   3       11.59        3.56      2.38 o 
  -5   1   3        9.55        4.56      2.21 o 
  -4   1   3      228.60      268.75      7.37 o 
  -3   1   3      493.72      514.42     11.59 o 
  -2   1   3       96.63       81.37      4.91 o 
  -1   1   3      789.03      780.25     20.22 o 
   0   1   3        9.00        7.20      1.95 o 
   1   1   3       70.85       54.06      5.77 o 
   2   1   3     2225.93     1949.75     49.88 o 
   3   1   3     1676.30     1687.43     39.24 o 
   4   1   3       25.62       49.16      3.75 o 
   5   1   3      227.22      207.47     11.94 o 
   6   1   3      106.33      106.48     10.04 o 
   7   1   3      649.62      608.02     21.22 o 
   8   1   3      165.71      157.86     10.52 o 
   9   1   3      138.18      140.20     10.94 o 
  10   1   3      107.18      110.74     10.73 o 
  11   1   3       31.50       31.01      8.90 o 
 -12   2   3      168.86      232.74     30.68 o 
 -11   2   3       62.63       63.12      8.25 o 
 -10   2   3        3.69        2.48      4.57 o 
  -9   2   3       27.31       22.22      4.90 o 
  -8   2   3     1078.15     1060.58     23.61 o 
  -7   2   3      106.09      122.16      6.60 o 
  -6   2   3      180.01      185.15      6.29 o 
  -5   2   3      164.25      165.24      9.74 o 
  -4   2   3      137.53      176.98      6.07 o 
  -3   2   3      955.67     1160.87     25.59 o 
  -2   2   3      798.98      811.80     20.24 o 
  -1   2   3      230.91      244.12      9.87 o 
   0   2   3     2223.01     2099.56     43.53 o 
   1   2   3       18.71       15.19      2.06 o 
   2   2   3      292.70      302.53     12.19 o 
   3   2   3     4236.00     4462.49     99.77 o 
   4   2   3      292.81      251.68      8.77 o 
   5   2   3        8.93       12.13      3.26 o 
   6   2   3        2.43        2.06      3.44 o 
   7   2   3     3355.83     3381.02     88.24 o 
   8   2   3        6.70        2.64      5.47 o 
   9   2   3      145.88      154.55     12.51 o 
  10   2   3        3.38       -7.88      6.32 o 
  11   2   3       87.26      105.41     11.62 o 
 -12   3   3        0.81        7.91     11.00 o 
 -11   3   3      386.18      411.42     25.49 o 
 -10   3   3      115.14      111.40      8.02 o 
  -9   3   3      148.47      138.83      7.58 o 
  -8   3   3       52.65       58.84      5.81 o 
  -7   3   3       73.91       68.99      4.72 o 
  -6   3   3       48.19       45.58      4.17 o 
  -5   3   3        4.82        3.46      2.55 o 
  -4   3   3        2.90        1.30      1.88 o 
  -3   3   3     1109.22     1156.19     28.16 o 
  -2   3   3     1650.19     1992.44     46.74 o 
  -1   3   3       35.13       43.47      3.65 o 
   0   3   3       33.42       29.70      2.47 o 
   1   3   3     1257.47     1228.56     35.79 o 
   2   3   3      136.98      137.51      6.47 o 
   3   3   3     1946.89     1954.15     45.38 o 
   4   3   3      386.06      401.94     12.15 o 
   5   3   3      499.65      448.12     16.88 o 
   6   3   3      711.76      690.38     19.52 o 
   7   3   3       68.12       65.85      7.34 o 
   8   3   3       99.81      111.08      9.31 o 
   9   3   3       16.36       16.70      6.62 o 
  10   3   3      141.78      139.38     11.69 o 
  11   3   3       83.40      104.50     11.53 o 
 -12   4   3       26.39       15.81     10.73 o 
 -11   4   3      342.62      287.75     17.30 o 
 -10   4   3       92.29       81.76     12.12 o 
  -9   4   3      157.37      179.98      9.47 o 
  -8   4   3      589.44      655.52     19.49 o 
  -7   4   3       89.04       99.08     13.60 o 
  -6   4   3       14.21       12.48      2.75 o 
  -5   4   3     1219.17     1373.63     33.67 o 
  -4   4   3     6781.80     7511.17    169.07 o 
  -3   4   3       81.01       90.51      6.39 o 
  -2   4   3      148.45      236.18      9.55 o 
  -1   4   3     2106.49     2451.50     85.41 o 
   0   4   3      684.21      664.41     14.15 o 
   1   4   3        6.89       15.11      2.36 o 
   2   4   3      503.68      507.79     15.25 o 
   3   4   3      690.36      730.99     21.34 o 
   4   4   3     2815.68     2762.29     63.54 o 
   5   4   3      295.04      335.82     12.38 o 
   6   4   3     1062.49     1066.01     27.84 o 
   7   4   3        0.04        2.98      6.00 o 
   8   4   3      552.53      539.53     20.30 o 
   9   4   3        0.06        2.27      5.91 o 
  10   4   3        6.68       13.06      7.30 o 
  11   4   3        3.75        0.38      7.17 o 
 -12   5   3       17.79       10.04      8.19 o 
 -11   5   3      120.12      101.10     15.81 o 
 -10   5   3        6.04        5.09      5.75 o 
  -9   5   3      171.20      173.63     11.07 o 
  -8   5   3      320.54      322.81     12.28 o 
  -7   5   3      302.23      302.30     11.33 o 
  -6   5   3      365.47      377.41     13.21 o 
  -5   5   3        5.02        9.80      3.84 o 
  -4   5   3    13847.63    15214.74    339.77 o 
  -3   5   3      280.84      310.93     11.81 o 
  -2   5   3       28.02       14.50      3.81 o 
  -1   5   3       24.44       34.76      4.29 o 
   0   5   3      172.51      166.77      5.33 o 
   1   5   3        3.19       -0.57      2.61 o 
   2   5   3     1025.46     1053.76     47.87 o 
   3   5   3       29.81       25.36      2.73 o 
   4   5   3      331.11      294.45     10.23 o 
   5   5   3      619.52      606.17     19.78 o 
   6   5   3      659.75      624.52     18.54 o 
   7   5   3      238.63      231.16     15.33 o 
   8   5   3        3.13        2.60      7.07 o 
   9   5   3      209.90      208.68     12.84 o 
  10   5   3      184.45      181.57     15.33 o 
 -11   6   3        7.17       -1.77      8.64 o 
 -10   6   3        0.88        3.88      5.92 o 
  -9   6   3       23.03       13.17      6.02 o 
  -8   6   3       80.01       75.67      7.86 o 
  -7   6   3      339.07      353.86     12.62 o 
  -6   6   3       91.38       99.87      6.27 o 
  -5   6   3     3036.35     3164.17     73.60 o 
  -4   6   3     5093.77     5484.69    141.34 o 
  -3   6   3     2243.57     2467.86     65.56 o 
  -2   6   3      691.53      782.14     23.29 o 
  -1   6   3     1154.39     1227.70     34.01 o 
   0   6   3        0.60       -3.29      2.20 o 
   1   6   3      635.30      619.10     16.13 o 
   2   6   3        2.62        3.58      2.59 o 
   3   6   3       25.43       24.19      4.93 o 
   4   6   3       35.87       31.97      3.21 o 
   5   6   3      164.82      183.94      9.66 o 
   6   6   3      542.33      507.20     19.23 o 
   7   6   3      831.46      816.28     26.43 o 
   8   6   3       84.46       77.14      8.53 o 
   9   6   3      120.58      118.55     10.35 o 
  10   6   3       19.37       31.84      9.41 o 
 -11   7   3       19.45       12.53      8.03 o 
 -10   7   3      424.13      383.78     18.89 o 
  -9   7   3       14.93       19.84      6.42 o 
  -8   7   3        6.77        3.56      5.40 o 
  -7   7   3      240.23      262.08     13.06 o 
  -6   7   3     1698.62     1724.84     48.70 o 
  -5   7   3       11.01       13.92      4.81 o 
  -4   7   3      129.33      128.31     10.10 o 
  -3   7   3      170.52      180.33      9.07 o 
  -2   7   3      675.80      666.13     20.66 o 
  -1   7   3      171.44      165.24      8.13 o 
   0   7   3     1574.05     1726.52     41.62 o 
   1   7   3       90.90       88.74      5.94 o 
   2   7   3       23.16        8.70      3.82 o 
   3   7   3       30.82       31.07      3.24 o 
   4   7   3      192.93      183.90      9.52 o 
   5   7   3       34.11       38.97      4.77 o 
   6   7   3      348.12      331.89     12.38 o 
   7   7   3       17.01        9.97      5.02 o 
   8   7   3        6.19       14.03      6.83 o 
   9   7   3        1.54      -10.18      6.79 o 
  10   7   3       70.10       52.47     10.34 o 
 -11   8   3        0.02      -10.64      7.10 o 
 -10   8   3        6.64        2.47      6.24 o 
  -9   8   3       12.81        6.15      6.21 o 
  -8   8   3       19.95       10.79      6.04 o 
  -7   8   3      393.09      410.67     16.89 o 
  -6   8   3     1005.26      975.84     30.46 o 
  -5   8   3      768.98      762.62     24.68 o 
  -4   8   3      738.30      740.36     24.61 o 
  -3   8   3      184.97      184.87      9.45 o 
  -2   8   3      138.00      144.76      7.64 o 
  -1   8   3       35.37       57.27      5.49 o 
   0   8   3       11.16       19.95      6.35 o 
   1   8   3        3.44        7.07      3.61 o 
   2   8   3       74.19       65.40      7.85 o 
   3   8   3      107.41      103.37      6.56 o 
   4   8   3        7.85        8.56      3.31 o 
   5   8   3      600.32      644.83     18.99 o 
   6   8   3      238.27      226.42     11.18 o 
   7   8   3       60.11       57.80      6.55 o 
   8   8   3       73.77       55.77      9.44 o 
   9   8   3      289.89      312.22     24.48 o 
  10   8   3        1.15       15.78      8.91 o 
 -11   9   3       39.35       50.90     12.13 o 
 -10   9   3       50.91       36.54      8.21 o 
  -9   9   3       29.18       21.87      7.07 o 
  -8   9   3       13.00        5.15      6.39 o 
  -7   9   3       11.24       10.49      5.70 o 
  -6   9   3      237.89      245.80     22.58 o 
  -5   9   3       63.29       69.01      7.28 o 
  -4   9   3     2366.23     2352.73     64.11 o 
  -3   9   3       19.72       19.14      4.83 o 
  -2   9   3       71.33       74.93      5.00 o 
  -1   9   3        3.13        0.84      2.90 o 
   0   9   3     1776.90     1883.19     51.20 o 
   1   9   3      102.40      118.29      7.30 o 
   2   9   3      297.87      286.33     11.62 o 
   3   9   3        4.38        5.03      3.91 o 
   4   9   3       33.10       34.32      6.13 o 
   5   9   3      268.17      252.64     10.71 o 
   6   9   3      186.75      172.11      9.20 o 
   7   9   3      301.25      277.43     13.60 o 
   8   9   3        6.45        1.50      6.86 o 
   9   9   3      101.37      137.10     13.08 o 
 -10  10   3        0.34       -3.34      6.61 o 
  -9  10   3        0.27       -8.93      5.95 o 
  -8  10   3      234.90      235.29     13.79 o 
  -7  10   3       67.50       50.44      7.59 o 
  -6  10   3       88.44       72.66      8.04 o 
  -5  10   3       58.37       52.34      7.03 o 
  -4  10   3     3194.69     3154.42    104.48 o 
  -3  10   3       29.48       38.16      5.80 o 
  -2  10   3      146.53      133.08      6.83 o 
  -1  10   3     1259.83     1262.23     35.99 o 
   0  10   3       19.78       17.48      3.88 o 
   1  10   3      154.55      144.98      8.28 o 
   2  10   3        2.75        2.58      4.04 o 
   3  10   3        0.32        2.42      4.07 o 
   4  10   3      486.93      446.84     19.23 o 
   5  10   3      445.91      466.82     20.32 o 
   6  10   3      396.40      488.48     23.02 o 
   7  10   3      149.87      156.57     10.64 o 
   8  10   3       55.57       64.24      9.89 o 
   9  10   3       10.33       19.24      8.77 o 
 -10  11   3       10.27        4.61      7.48 o 
  -9  11   3       24.06       29.41      8.39 o 
  -8  11   3       14.73       12.78      7.02 o 
  -7  11   3       39.34       37.79      7.73 o 
  -6  11   3       12.59        7.27      5.73 o 
  -5  11   3        7.35       -0.64      5.06 o 
  -4  11   3     1545.56     1541.45     56.58 o 
  -3  11   3      513.37      462.76     17.63 o 
  -2  11   3      134.17      122.18     11.65 o 
  -1  11   3       75.38       86.86      6.72 o 
   0  11   3        9.28        5.48      4.09 o 
   1  11   3      246.19      230.08      9.60 o 
   2  11   3        3.09       -3.04      4.60 o 
   3  11   3      687.16      669.21     21.84 o 
   4  11   3       10.86        2.22      5.51 o 
   5  11   3      201.11      172.04     12.34 o 
   6  11   3      566.90      577.54     37.38 o 
   7  11   3       42.09       66.48      8.16 o 
   8  11   3       31.76       15.35      8.13 o 
   9  11   3       16.88       22.72     14.64 o 
  -9  12   3        2.34       -4.02      7.11 o 
  -8  12   3      339.24      379.45     31.78 o 
  -7  12   3       16.84        6.66      6.33 o 
  -6  12   3        0.68       -4.86      5.38 o 
  -5  12   3       95.00       84.57      8.59 o 
  -4  12   3      304.29      287.95     14.12 o 
  -3  12   3       94.71       78.66      7.90 o 
  -2  12   3      760.54      728.69     28.12 o 
  -1  12   3       22.69       21.92      6.47 o 
   0  12   3      357.17      350.55     12.64 o 
   1  12   3        0.37       -1.41      3.49 o 
   2  12   3      235.46      237.59     10.31 o 
   3  12   3       63.61       61.26      6.96 o 
   4  12   3      934.43      899.43     32.94 o 
   5  12   3        0.00       -6.00     12.85 o 
   6  12   3       66.53       68.33      9.73 o 
   7  12   3      359.60      377.90     24.06 o 
   8  12   3       19.40       20.29     10.82 o 
  -9  13   3       23.03       19.07      8.08 o 
  -8  13   3       60.59       86.81     10.33 o 
  -7  13   3       18.58       15.01      6.66 o 
  -6  13   3       49.09       69.74      8.79 o 
  -5  13   3        2.67        9.68      5.97 o 
  -4  13   3       17.15       25.92      7.37 o 
  -3  13   3      155.91      152.12     12.04 o 
  -2  13   3      225.14      229.61     14.32 o 
  -1  13   3        5.74        2.28      5.63 o 
   0  13   3      142.36      149.56      8.40 o 
   1  13   3       68.19       61.25      5.57 o 
   2  13   3      360.24      363.09     13.45 o 
   3  13   3       99.65       93.47      7.38 o 
   4  13   3        1.25       11.90      6.28 o 
   5  13   3      409.83      410.73     20.38 o 
   6  13   3      191.15      205.97     27.53 o 
   7  13   3       41.21       37.38      9.33 o 
   8  13   3      121.66      139.28     17.15 o 
  -8  14   3       42.72       42.57      8.77 o 
  -7  14   3      278.62      256.83     26.82 o 
  -6  14   3      435.17      417.60     33.57 o 
  -5  14   3      239.92      240.78     30.74 o 
  -4  14   3       13.54       11.78      8.10 o 
  -3  14   3        6.20        5.35      6.49 o 
  -2  14   3        7.73        4.35      6.06 o 
  -1  14   3      229.46      215.13     13.95 o 
   0  14   3        1.27       -3.95      4.67 o 
   1  14   3      133.55      144.86      7.95 o 
   2  14   3        1.46        3.98      4.72 o 
   3  14   3      730.03      697.34     21.36 o 
   4  14   3      118.82      109.15     15.66 o 
   5  14   3       26.39       26.77     11.46 o 
   6  14   3       15.23       22.08     10.11 o 
   7  14   3      318.75      294.64     24.69 o 
  -7  15   3        3.51       -2.27      7.36 o 
  -6  15   3        8.84       11.65      7.93 o 
  -5  15   3        4.10       12.38      7.78 o 
  -4  15   3        5.78       -1.93      6.89 o 
  -3  15   3       25.57       24.64      7.91 o 
  -2  15   3      233.18      236.91     15.34 o 
  -1  15   3      149.26      137.96     11.78 o 
   0  15   3       12.30        7.20      5.37 o 
   1  15   3      355.31      317.93     15.39 o 
   2  15   3      144.10      154.06     10.51 o 
   3  15   3        7.74       -1.04      6.20 o 
   4  15   3        6.55       12.67      7.13 o 
   5  15   3      139.17      155.37     16.56 o 
   6  15   3       59.18       75.44     14.96 o 
  -6  16   3       71.16       81.06     12.22 o 
  -5  16   3      127.36      123.65     21.53 o 
  -4  16   3       14.68       12.96      8.34 o 
  -3  16   3      161.59      164.66     15.46 o 
  -2  16   3       52.51       66.02      9.91 o 
  -1  16   3       67.65       48.47      7.26 o 
   0  16   3      225.84      252.29     12.34 o 
   1  16   3       45.60       35.55      6.65 o 
   2  16   3       35.78       41.32      8.84 o 
   3  16   3      644.78      663.37     48.90 o 
   4  16   3       33.59       36.23     17.52 o 
   5  16   3       25.72       24.06     10.70 o 
  -5  17   3       14.01        4.02      8.32 o 
  -4  17   3        0.82        3.27      9.04 o 
  -3  17   3      593.38      641.32     40.35 o 
  -2  17   3      127.36      126.74     13.88 o 
  -1  17   3      316.50      284.29     13.96 o 
   0  17   3        5.65       -2.92      5.49 o 
   1  17   3        0.10        2.34      7.31 o 
   2  17   3        0.07        2.11      9.43 o 
   3  17   3      209.08      256.75     21.05 o 
   4  17   3       48.18       59.94     13.25 o 
  -4  18   3      113.31      149.21     14.96 o 
  -3  18   3       37.08       33.29      8.66 o 
  -2  18   3      307.31      277.24     15.94 o 
  -1  18   3       54.70       62.93      8.57 o 
   0  18   3       45.32       45.30     13.19 o 
   1  18   3       21.57       16.90     11.11 o 
   2  18   3       24.88       15.90     16.79 o 
   3  18   3        5.58        5.98     15.34 o 
 -12   0   4      263.53      242.78     26.11 o 
 -10   0   4      398.32      391.04     29.09 o 
  -8   0   4      946.02      933.88     32.93 o 
  -6   0   4      194.54      202.08     10.81 o 
  -4   0   4     2113.04     2236.52     67.92 o 
  -2   0   4       40.17       25.71      5.33 o 
   0   0   4     4991.16     4641.73    162.41 o 
   2   0   4      583.85      612.78     25.82 o 
   4   0   4     1120.19     1030.01     41.52 o 
   6   0   4      851.24      876.41     60.17 o 
   8   0   4      446.85      476.24     27.20 o 
  10   0   4      165.59      158.04     18.09 o 
 -12   1   4       26.19       19.23      7.75 o 
 -11   1   4       55.39       57.48     14.20 o 
 -10   1   4       35.05       26.18      6.59 o 
  -9   1   4       70.22       63.89      5.76 o 
  -8   1   4      135.64      123.30      5.86 o 
  -7   1   4      182.51      189.41      6.57 o 
  -6   1   4       22.87       17.58      2.90 o 
  -5   1   4     1170.69     1179.96     24.84 o 
  -4   1   4        6.64        3.47      2.38 o 
  -3   1   4      201.64      243.10      8.22 o 
  -2   1   4       14.53       12.44      3.81 o 
  -1   1   4     1683.03     1539.01     38.99 o 
   0   1   4      516.29      458.75     11.30 o 
   1   1   4      480.75      524.92     13.83 o 
   2   1   4      682.71      743.44     21.33 o 
   3   1   4      345.58      280.40      9.07 o 
   4   1   4        0.63       -2.20      3.47 o 
   5   1   4        1.44        2.21      3.95 o 
   6   1   4        2.55       -3.24      4.49 o 
   7   1   4      284.25      272.49     13.42 o 
   8   1   4       46.52       43.62      7.48 o 
   9   1   4       34.72       34.48      7.63 o 
  10   1   4       20.76       23.15      8.11 o 
 -12   2   4        3.25        0.57      6.98 o 
 -11   2   4      263.61      252.77     16.22 o 
 -10   2   4        0.06       -1.21      4.63 o 
  -9   2   4      134.79      121.93      8.03 o 
  -8   2   4      896.15      898.91     25.07 o 
  -7   2   4      384.54      380.55     11.30 o 
  -6   2   4      202.77      214.88      7.57 o 
  -5   2   4        3.48       -3.27      2.97 o 
  -4   2   4     1267.81     1394.76     30.98 o 
  -3   2   4     1978.00     2113.70     49.90 o 
  -2   2   4        3.37        7.09      2.33 o 
  -1   2   4       92.07       92.12      4.62 o 
   0   2   4        5.98        4.13      2.12 o 
   1   2   4     3750.68     3712.01     75.92 o 
   2   2   4       79.00       97.93      5.77 o 
   3   2   4      569.98      570.04     15.49 o 
   4   2   4        3.30        2.17      2.67 o 
   5   2   4      148.49      149.07      8.73 o 
   6   2   4      154.09      134.22     11.27 o 
   7   2   4        7.22        2.13      5.11 o 
   8   2   4       94.63       98.31      9.20 o 
   9   2   4      161.67      154.16     11.62 o 
  10   2   4       24.97       10.12      7.47 o 
 -12   3   4       11.39        1.97      9.86 o 
 -11   3   4      119.64      114.36     11.71 o 
 -10   3   4      376.96      385.23     14.88 o 
  -9   3   4      183.66      203.74      9.16 o 
  -8   3   4       52.74       50.86      5.76 o 
  -7   3   4       16.43       20.22      4.88 o 
  -6   3   4     1122.77     1145.62     26.37 o 
  -5   3   4      241.45      289.01      8.61 o 
  -4   3   4      129.47      117.52      5.76 o 
  -3   3   4     2188.91     2576.19     60.32 o 
  -2   3   4     1025.90     1118.42     24.90 o 
  -1   3   4        2.04        2.05      2.48 o 
   0   3   4      196.29      163.65      5.64 o 
   1   3   4      454.97      464.38     14.59 o 
   2   3   4      944.96      796.35     22.65 o 
   3   3   4       64.53       57.00      5.00 o 
   4   3   4      154.43      148.73      9.90 o 
   5   3   4      183.04      177.64      8.53 o 
   6   3   4      275.81      243.83     11.97 o 
   7   3   4       29.74       34.99      6.68 o 
   8   3   4      197.34      198.01     12.21 o 
   9   3   4      137.17      144.52     11.24 o 
  10   3   4       31.27       37.76      8.95 o 
 -12   4   4        0.91       -8.89     12.72 o 
 -11   4   4        6.72       -2.33      5.64 o 
 -10   4   4        2.02        5.25      5.02 o 
  -9   4   4      170.93      184.98     14.71 o 
  -8   4   4        9.92       11.28      4.40 o 
  -7   4   4      891.75      910.54     24.65 o 
  -6   4   4       13.04        9.20      4.49 o 
  -5   4   4       34.47       40.85      3.60 o 
  -4   4   4     1096.24     1291.95     31.91 o 
  -3   4   4      393.46      425.09     12.57 o 
  -2   4   4     4700.94     5479.23    140.09 o 
  -1   4   4      177.98      215.70      8.14 o 
   0   4   4        2.34        4.23      2.19 o 
   1   4   4     1215.07     1144.76     25.17 o 
   2   4   4      111.22      120.03      5.51 o 
   3   4   4       59.59       55.69      4.44 o 
   4   4   4       51.61       41.95      6.51 o 
   5   4   4     2242.02     2182.12     51.84 o 
   6   4   4       73.62       72.69      7.42 o 
   7   4   4       35.04       26.27      6.32 o 
   8   4   4      544.32      496.66     19.86 o 
   9   4   4      484.62      490.91     20.49 o 
  10   4   4        4.31        1.82      7.43 o 
 -11   5   4        5.23       -0.65      5.87 o 
 -10   5   4        3.09       -7.77      5.18 o 
  -9   5   4        4.53        4.79      5.58 o 
  -8   5   4      157.53      172.48     10.60 o 
  -7   5   4      187.51      169.18     14.99 o 
  -6   5   4      888.11      879.78     23.63 o 
  -5   5   4      173.27      181.37     12.39 o 
  -4   5   4     1592.30     1860.32     50.85 o 
  -3   5   4      589.47      777.08     20.51 o 
  -2   5   4     2234.02     2631.20     79.85 o 
  -1   5   4       84.40       68.88      5.36 o 
   0   5   4        0.04       -0.71      2.24 o 
   1   5   4      204.43      208.58      7.18 o 
   2   5   4      871.29      820.56     25.31 o 
   3   5   4      170.99      159.00      6.58 o 
   4   5   4        3.37       -1.29      3.12 o 
   5   5   4     2414.63     2435.76     57.50 o 
   6   5   4       10.18       17.09      5.52 o 
   7   5   4       32.88       27.60      6.52 o 
   8   5   4      149.81      146.80     10.88 o 
   9   5   4       18.16       17.40      7.29 o 
  10   5   4       54.26       66.05     12.10 o 
 -11   6   4        1.82       -6.11      5.43 o 
 -10   6   4       69.37       84.53     11.47 o 
  -9   6   4      100.26      104.73      9.37 o 
  -8   6   4        7.63        3.52      5.21 o 
  -7   6   4      310.62      326.67     21.92 o 
  -6   6   4      494.05      518.32     18.73 o 
  -5   6   4      174.86      196.61     14.24 o 
  -4   6   4       43.96       42.65      5.86 o 
  -3   6   4       42.17       44.30      7.59 o 
  -2   6   4      227.06      252.41     15.57 o 
  -1   6   4        9.80        5.53      3.59 o 
   0   6   4     1300.28     1295.61     26.44 o 
   1   6   4      148.87      165.77      6.29 o 
   2   6   4      365.71      382.91     11.58 o 
   3   6   4       32.40       34.86      3.34 o 
   4   6   4     1563.61     1564.86     35.11 o 
   5   6   4      908.21      883.09     27.05 o 
   6   6   4      157.02      139.12      9.52 o 
   7   6   4       29.21       22.55      6.37 o 
   8   6   4      426.07      425.45     19.62 o 
   9   6   4       16.92       13.66      7.20 o 
  10   6   4       20.74       11.92      7.73 o 
 -11   7   4       90.29       58.97      9.23 o 
 -10   7   4        9.89        5.95      6.44 o 
  -9   7   4      291.39      302.36     23.16 o 
  -8   7   4      119.57      127.51     13.73 o 
  -7   7   4      253.03      250.21     12.97 o 
  -6   7   4      196.64      198.37     11.08 o 
  -5   7   4       86.60       89.93      7.64 o 
  -4   7   4       80.49       87.03      9.74 o 
  -3   7   4        0.21        1.10      3.77 o 
  -2   7   4        0.42        0.37      3.53 o 
  -1   7   4      828.28      841.13     25.17 o 
   0   7   4       12.46       12.03      2.79 o 
   1   7   4      183.16      241.73     14.97 o 
   2   7   4       46.01       50.17      4.81 o 
   3   7   4      986.32     1002.97     23.56 o 
   4   7   4        0.88        4.82      3.71 o 
   5   7   4        2.36       -1.94      3.87 o 
   6   7   4       12.22        6.33      4.21 o 
   7   7   4      200.41      208.66     12.02 o 
   8   7   4       26.65       29.70      7.29 o 
   9   7   4      175.42      179.71     19.39 o 
 -11   8   4        5.12       -1.55      6.78 o 
 -10   8   4       26.84       21.25      7.57 o 
  -9   8   4       19.46        6.54      6.40 o 
  -8   8   4      430.11      386.66     21.12 o 
  -7   8   4       68.53       68.63      7.92 o 
  -6   8   4     6701.19     6851.29    177.46 o 
  -5   8   4       40.76       46.88      6.75 o 
  -4   8   4      764.02      801.55     25.52 o 
  -3   8   4        2.42        6.21      4.31 o 
  -2   8   4       75.62       78.81      6.57 o 
  -1   8   4      134.14      155.62      8.51 o 
   0   8   4       29.33       35.64      4.33 o 
   1   8   4       90.52       78.89      5.70 o 
   2   8   4      416.40      381.30     13.51 o 
   3   8   4      314.86      319.51     14.56 o 
   4   8   4     3871.58     3842.83     80.72 o 
   5   8   4       21.90       14.41      4.46 o 
   6   8   4       22.74       14.74      4.67 o 
   7   8   4       47.61       38.85      6.44 o 
   8   8   4       29.62       34.11      8.59 o 
   9   8   4        9.15        1.45      7.50 o 
 -10   9   4       21.61       29.56      7.94 o 
  -9   9   4       78.64       78.40      9.33 o 
  -8   9   4      135.75      137.94     10.88 o 
  -7   9   4      106.49       94.29      9.05 o 
  -6   9   4      199.66      216.22     16.07 o 
  -5   9   4        2.12        1.30      4.94 o 
  -4   9   4        0.52        0.80      4.56 o 
  -3   9   4       73.59       79.72      7.26 o 
  -2   9   4      483.38      455.53     16.67 o 
  -1   9   4       41.47       50.49      5.79 o 
   0   9   4      428.85      427.28     13.22 o 
   1   9   4        1.23       -2.70      3.36 o 
   2   9   4       28.43       26.04      5.01 o 
   3   9   4      634.78      596.23     19.85 o 
   4   9   4      122.36      128.24      8.87 o 
   5   9   4      207.73      235.10     10.68 o 
   6   9   4       41.49       42.43      6.11 o 
   7   9   4       18.43       15.03      6.53 o 
   8   9   4       99.53      130.63     12.66 o 
   9   9   4        0.01      -10.69      7.13 o 
 -10  10   4       73.67       74.66      9.96 o 
  -9  10   4       13.09        2.97      6.61 o 
  -8  10   4       95.37       83.96      9.39 o 
  -7  10   4     1162.68     1093.41     34.99 o 
  -6  10   4       29.94       24.94      6.56 o 
  -5  10   4       27.62       27.27      6.38 o 
  -4  10   4       38.89       31.66      6.23 o 
  -3  10   4      207.76      174.82     10.38 o 
  -2  10   4      259.34      264.62     12.38 o 
  -1  10   4      109.48      104.85      7.76 o 
   0  10   4       74.38       71.25      6.98 o 
   1  10   4      770.15      707.27     21.88 o 
   2  10   4       21.99       15.30      4.26 o 
   3  10   4       26.89       21.98      5.64 o 
   4  10   4       36.29       45.23      6.58 o 
   5  10   4     1351.12     1382.42     40.26 o 
   6  10   4       52.27       51.18      6.58 o 
   7  10   4        0.85        3.46      6.70 o 
   8  10   4      214.99      286.15     23.67 o 
 -10  11   4       42.72       38.66      9.24 o 
  -9  11   4      116.28      103.62     10.76 o 
  -8  11   4      448.49      408.91     18.73 o 
  -7  11   4        7.77        4.09      6.11 o 
  -6  11   4      536.77      495.58     29.60 o 
  -5  11   4       97.59       75.02      9.11 o 
  -4  11   4        0.53        0.02      5.22 o 
  -3  11   4        0.31       -1.66      5.18 o 
  -2  11   4      919.60      902.93     28.52 o 
  -1  11   4       51.56       51.56      6.35 o 
   0  11   4       15.29        3.77      4.75 o 
   1  11   4       43.06       50.32      6.50 o 
   2  11   4      902.04      848.96     23.26 o 
   3  11   4      136.43      120.06      8.59 o 
   4  11   4       76.45       77.56     11.69 o 
   5  11   4     1070.99     1048.19     32.35 o 
   6  11   4      163.22      172.49     21.21 o 
   7  11   4       23.05       34.52      8.67 o 
   8  11   4        4.93       -4.03      7.71 o 
  -9  12   4       15.48       -5.70      7.04 o 
  -8  12   4      143.33      145.82     12.19 o 
  -7  12   4      192.11      212.50     13.63 o 
  -6  12   4        2.22        2.93      5.75 o 
  -5  12   4        4.37        8.65      7.66 o 
  -4  12   4      262.69      227.13     13.87 o 
  -3  12   4       19.41       27.08      6.38 o 
  -2  12   4      240.95      239.22     14.37 o 
  -1  12   4       39.66       46.62      7.73 o 
   0  12   4       12.47        9.79      5.37 o 
   1  12   4      297.22      273.63     12.89 o 
   2  12   4       64.59       61.30      7.02 o 
   3  12   4      263.83      251.28     14.79 o 
   4  12   4       54.24       67.77      8.30 o 
   5  12   4      605.61      623.49     22.30 o 
   6  12   4        2.21        6.85      9.34 o 
   7  12   4       22.37        7.67      9.52 o 
   8  12   4       13.20       13.61     15.95 o 
  -9  13   4        0.03       10.59      7.77 o 
  -8  13   4      165.22      175.02     13.50 o 
  -7  13   4       13.65        6.91      6.92 o 
  -6  13   4       46.67       54.57      9.98 o 
  -5  13   4      269.82      271.31     14.67 o 
  -4  13   4       22.43       17.07      7.15 o 
  -3  13   4      404.50      404.38     19.94 o 
  -2  13   4        0.33       -8.25      5.50 o 
  -1  13   4      230.10      219.08     13.97 o 
   0  13   4        7.88        1.47      5.25 o 
   1  13   4      133.54      131.52      7.70 o 
   2  13   4      156.32      147.23      9.75 o 
   3  13   4      101.94       97.55     10.23 o 
   4  13   4      296.05      277.99     16.26 o 
   5  13   4       22.94       13.51      8.91 o 
   6  13   4      199.00      182.27     13.94 o 
   7  13   4       57.18       33.16     11.62 o 
  -8  14   4      199.54      222.59     20.83 o 
  -7  14   4        0.72       -4.26      6.41 o 
  -6  14   4        1.03        0.12      6.13 o 
  -5  14   4       29.70       38.40     10.96 o 
  -4  14   4      871.81      867.51     34.35 o 
  -3  14   4       89.78       90.15     16.32 o 
  -2  14   4        1.61       13.49      7.73 o 
  -1  14   4       22.79       25.93      6.56 o 
   0  14   4      250.30      250.34     13.11 o 
   1  14   4      331.00      314.81     11.89 o 
   2  14   4       35.16       24.88      5.70 o 
   3  14   4       95.67       86.23      8.71 o 
   4  14   4      295.25      308.93     23.86 o 
   5  14   4      108.45      109.73     14.12 o 
   6  14   4        1.84        7.88     11.89 o 
  -7  15   4      162.68      151.51     17.31 o 
  -6  15   4      138.16      151.25     14.40 o 
  -5  15   4      108.20      111.74     12.43 o 
  -4  15   4        5.01        9.78      7.68 o 
  -3  15   4       58.96       72.28     10.21 o 
  -2  15   4       13.69        7.21      7.06 o 
  -1  15   4      246.59      229.88     13.34 o 
   0  15   4        0.44       10.14      6.77 o 
   1  15   4       39.23       25.82      6.11 o 
   2  15   4        3.46        3.79      5.61 o 
   3  15   4       45.43       70.72     13.16 o 
   4  15   4       99.25      108.99     11.47 o 
   5  15   4        2.39        4.73      8.63 o 
  -6  16   4        0.01       -5.51      7.59 o 
  -5  16   4      106.84      113.64     21.19 o 
  -4  16   4      100.67       85.96     11.68 o 
  -3  16   4      229.83      246.58     16.90 o 
  -2  16   4       15.38        4.78      7.50 o 
  -1  16   4       48.60       59.50      8.62 o 
   0  16   4      114.35      132.35      9.70 o 
   1  16   4       79.37       69.63      8.78 o 
   2  16   4       29.19       27.55     10.90 o 
   3  16   4       20.43       21.57      7.86 o 
   4  16   4        5.90       12.43      9.43 o 
   5  16   4        3.68        9.80     10.15 o 
  -5  17   4       12.60        7.25      8.38 o 
  -4  17   4       30.26       34.08      9.64 o 
  -3  17   4       65.55       70.61     11.62 o 
  -2  17   4      244.55      230.87     18.60 o 
  -1  17   4       18.14       13.30      6.48 o 
   0  17   4      160.39      160.81     10.99 o 
   1  17   4        9.73       18.30      7.21 o 
   2  17   4        4.00       22.89     11.39 o 
   3  17   4       51.37       48.00     18.96 o 
  -3  18   4      295.35      319.74     20.59 o 
  -2  18   4       82.49       97.13      9.96 o 
  -1  18   4       16.28       11.66      7.04 o 
   0  18   4        1.73        9.57      6.75 o 
   1  18   4      354.72      313.04     34.43 o 
 -11   0   5      263.95      259.18     20.77 o 
  -9   0   5      325.38      306.03     20.96 o 
  -7   0   5      889.17      937.21     32.92 o 
  -5   0   5     3452.46     3672.37     95.63 o 
  -3   0   5      365.52      429.69     16.61 o 
  -1   0   5        6.16       12.79     12.17 o 
   1   0   5     7030.11     7076.60    247.23 o 
   3   0   5        3.25       -5.54      4.58 o 
   5   0   5     2537.13     2405.29     90.32 o 
   7   0   5     1295.07     1300.86     54.88 o 
   9   0   5      374.26      373.35     25.36 o 
 -12   1   5       81.32       77.36     11.59 o 
 -11   1   5       66.19       52.48      9.97 o 
 -10   1   5       25.13       24.01      7.61 o 
  -9   1   5      166.40      157.51      8.49 o 
  -8   1   5      526.26      514.89     15.23 o 
  -7   1   5      375.62      390.16     10.42 o 
  -6   1   5      246.26      247.93      8.07 o 
  -5   1   5       15.32       12.46      2.85 o 
  -4   1   5     1947.11     2089.35     45.56 o 
  -3   1   5      150.92      185.76      7.53 o 
  -2   1   5      201.72      221.19      8.17 o 
  -1   1   5      661.35      690.71     22.02 o 
   0   1   5      185.15      124.61      6.50 o 
   1   1   5      262.04      253.06      8.50 o 
   2   1   5      713.43      669.20     17.57 o 
   3   1   5      266.99      237.05     10.20 o 
   4   1   5     1797.93     1699.54     46.12 o 
   5   1   5      529.77      507.32     24.17 o 
   6   1   5       51.18       20.88      6.01 o 
   7   1   5       93.63       69.07      7.94 o 
   8   1   5      229.42      216.36     20.12 o 
   9   1   5        8.89       19.75      7.15 o 
  10   1   5       15.46       22.56      8.28 o 
 -12   2   5       40.72       41.71     10.14 o 
 -11   2   5       40.45       31.06      9.48 o 
 -10   2   5      107.21       91.59     16.45 o 
  -9   2   5      584.97      574.24     18.64 o 
  -8   2   5       13.03       17.33      4.83 o 
  -7   2   5       14.83        6.50      4.43 o 
  -6   2   5     1156.10     1228.00     28.40 o 
  -5   2   5      109.71      141.18      6.46 o 
  -4   2   5      898.49     1047.66     26.73 o 
  -3   2   5        5.95       17.85      3.43 o 
  -2   2   5      761.69      781.14     18.55 o 
  -1   2   5     1974.98     2042.98     47.73 o 
   0   2   5       59.43       53.87      3.59 o 
   1   2   5     1285.17     1168.62     28.23 o 
   2   2   5     1512.84     1408.63     37.89 o 
   3   2   5        0.42       -4.80      3.20 o 
   4   2   5       19.61       22.46      4.98 o 
   5   2   5       78.74       78.28      8.83 o 
   6   2   5      657.75      656.69     22.41 o 
   7   2   5        3.55       -3.34      5.28 o 
   8   2   5        1.16       -3.47      5.61 o 
   9   2   5      151.57      146.00     11.70 o 
  10   2   5      163.69      199.49     14.18 o 
 -12   3   5       40.40       26.43      9.37 o 
 -11   3   5       25.21       18.36      8.25 o 
 -10   3   5      383.33      411.50     21.30 o 
  -9   3   5      150.74      156.27      9.36 o 
  -8   3   5       15.70       15.53      5.46 o 
  -7   3   5       96.29      102.19      7.98 o 
  -6   3   5       26.33       23.92      4.62 o 
  -5   3   5      839.52      963.75     25.21 o 
  -4   3   5      513.55      548.73     15.75 o 
  -3   3   5      447.52      433.41     13.57 o 
  -2   3   5      237.60      235.12      9.61 o 
  -1   3   5      174.11      140.69      8.56 o 
   0   3   5      430.94      382.54     10.22 o 
   1   3   5       12.31        1.37      2.12 o 
   2   3   5      348.51      325.00     11.90 o 
   3   3   5     1050.00      969.05     27.88 o 
   4   3   5      221.13      221.26     10.19 o 
   5   3   5       11.01       17.01      5.32 o 
   6   3   5     1274.16     1244.21     36.80 o 
   7   3   5      339.76      360.42     16.13 o 
   8   3   5        0.27       -1.07      6.06 o 
   9   3   5       94.20       79.88     10.41 o 
  10   3   5        0.91        3.13      7.42 o 
 -11   4   5        7.61        9.90      7.89 o 
 -10   4   5      268.80      295.40     13.49 o 
  -9   4   5       28.54       35.68      6.90 o 
  -8   4   5        6.49       12.82      5.36 o 
  -7   4   5      255.97      272.24     13.41 o 
  -6   4   5      562.06      587.30     28.26 o 
  -5   4   5       36.35       32.79      3.98 o 
  -4   4   5      408.58      449.30     13.66 o 
  -3   4   5      419.67      467.37     12.29 o 
  -2   4   5      445.33      400.40     17.13 o 
  -1   4   5        1.15       -3.79      2.87 o 
   0   4   5      176.73      178.39      6.25 o 
   1   4   5        0.00       -2.39      2.10 o 
   2   4   5      777.64      694.98     15.43 o 
   3   4   5      125.17      113.60      7.20 o 
   4   4   5       52.99       42.84      4.98 o 
   5   4   5      408.84      421.11     21.60 o 
   6   4   5      134.06      141.46      9.72 o 
   7   4   5       76.35       78.26      8.48 o 
   8   4   5        3.58       -4.10      6.06 o 
   9   4   5        1.00       -3.71      6.28 o 
  10   4   5      158.97      172.35     13.46 o 
 -11   5   5      141.63      137.03     10.20 o 
 -10   5   5       14.84       12.04      6.44 o 
  -9   5   5        9.62       17.98      6.48 o 
  -8   5   5       20.60       25.11     10.20 o 
  -7   5   5       75.98       71.49      7.45 o 
  -6   5   5        0.01       -6.32      4.21 o 
  -5   5   5      363.09      398.23     16.18 o 
  -4   5   5      152.99      148.34      6.80 o 
  -3   5   5      334.31      368.27     11.91 o 
  -2   5   5       17.39       24.11      4.63 o 
  -1   5   5        2.90        1.37      2.41 o 
   0   5   5        1.20        2.89      2.33 o 
   1   5   5     1295.12     1266.20     28.07 o 
   2   5   5      240.51      209.37      7.36 o 
   3   5   5       51.42       43.07      7.66 o 
   4   5   5        7.41        4.21      3.72 o 
   5   5   5      259.65      253.80     14.41 o 
   6   5   5        0.58       -0.54      4.82 o 
   7   5   5      392.64      400.30     17.19 o 
   8   5   5       14.37       20.10      6.93 o 
   9   5   5      161.36      177.44     12.93 o 
 -11   6   5        9.00       16.98      6.57 o 
 -10   6   5      354.41      322.59     16.38 o 
  -9   6   5      309.01      296.78     21.67 o 
  -8   6   5      219.94      214.47     12.38 o 
  -7   6   5        8.08        7.96      5.37 o 
  -6   6   5      305.55      333.44     14.59 o 
  -5   6   5       21.01       14.91      5.22 o 
  -4   6   5       83.60       92.41      7.50 o 
  -3   6   5      330.13      354.82     11.72 o 
  -2   6   5      146.66      124.98      7.73 o 
  -1   6   5      506.80      458.16     12.18 o 
   0   6   5      268.61      250.83      7.95 o 
   1   6   5       55.64       65.66      5.60 o 
   2   6   5     1151.52     1068.71     26.94 o 
   3   6   5      895.30      858.40     21.03 o 
   4   6   5      140.72      138.02      8.02 o 
   5   6   5      161.56      147.87     11.46 o 
   6   6   5       36.77       26.47      6.37 o 
   7   6   5       72.85       81.40      8.68 o 
   8   6   5        1.07       -2.25      5.84 o 
   9   6   5      271.14      293.80     32.19 o 
 -11   7   5        0.54       -2.07      6.99 o 
 -10   7   5        7.11       10.66      6.88 o 
  -9   7   5       48.73       64.87      8.49 o 
  -8   7   5      425.75      450.62     28.89 o 
  -7   7   5       72.77       55.93      7.55 o 
  -6   7   5     7125.66     7325.08    219.35 o 
  -5   7   5        7.57        2.08      5.01 o 
  -4   7   5       68.23       71.95      7.10 o 
  -3   7   5        2.45        2.91      3.07 o 
  -2   7   5      130.58      120.04      8.43 o 
  -1   7   5        4.18       -5.01      3.34 o 
   0   7   5     1923.43     1886.82     43.16 o 
   1   7   5      295.59      274.81      9.84 o 
   2   7   5      105.92       90.58      5.61 o 
   3   7   5       16.33       10.59      4.17 o 
   4   7   5      863.17      853.74     21.61 o 
   5   7   5        0.01        3.02      3.69 o 
   6   7   5        2.14       -0.94      4.70 o 
   7   7   5        6.94        5.35      5.51 o 
   8   7   5      197.08      212.32     26.26 o 
   9   7   5        0.19       -6.72      6.76 o 
 -11   8   5       53.31       50.75      9.59 o 
 -10   8   5       37.69       42.36      8.62 o 
  -9   8   5        4.99       11.00      6.64 o 
  -8   8   5       39.74       36.14      7.42 o 
  -7   8   5        9.09       13.09      6.01 o 
  -6   8   5        2.48       14.42      5.78 o 
  -5   8   5      537.65      547.73     20.10 o 
  -4   8   5        3.26        1.09      4.68 o 
  -3   8   5      358.14      352.52     14.46 o 
  -2   8   5      201.82      204.77     10.49 o 
  -1   8   5      862.17      882.13     24.19 o 
   0   8   5      157.73      157.88      8.03 o 
   1   8   5      351.09      306.41     14.18 o 
   2   8   5        1.76       -0.25      3.37 o 
   3   8   5     3897.64     3893.99     89.88 o 
   4   8   5        0.04       -5.52      3.72 o 
   5   8   5     1157.35     1151.35     28.14 o 
   6   8   5        0.94        0.74      5.39 o 
   7   8   5      140.79      141.55      9.74 o 
   8   8   5       39.67       44.59      7.54 o 
   9   8   5       42.31       39.20      8.85 o 
 -10   9   5       58.66       62.58      9.68 o 
  -9   9   5        4.65        3.78      6.52 o 
  -8   9   5      952.14      952.69     31.85 o 
  -7   9   5      141.95      116.45      9.93 o 
  -6   9   5     1008.43      983.67     40.82 o 
  -5   9   5      849.59      831.53     27.49 o 
  -4   9   5        0.36       -6.43      4.29 o 
  -3   9   5      156.53      156.53     11.91 o 
  -2   9   5       13.48        6.22      4.77 o 
  -1   9   5      366.98      385.81     13.68 o 
   0   9   5       72.19       67.73      5.90 o 
   1   9   5     1529.35     1441.08     39.87 o 
   2   9   5      276.36      255.44     13.43 o 
   3   9   5       87.05       69.82      8.79 o 
   4   9   5       27.53       24.74      5.10 o 
   5   9   5       11.03        7.95      5.87 o 
   6   9   5       43.73       52.66     12.09 o 
   7   9   5      138.77      150.41     11.37 o 
   8   9   5        2.23       -0.58      7.70 o 
 -10  10   5      587.07      626.65     39.98 o 
  -9  10   5      168.29      152.18     15.21 o 
  -8  10   5        6.69       13.84      7.28 o 
  -7  10   5       31.17       30.68      7.33 o 
  -6  10   5      290.00      322.51     18.36 o 
  -5  10   5        2.96        1.17      5.25 o 
  -4  10   5      458.22      441.35     17.69 o 
  -3  10   5      166.62      148.17      9.78 o 
  -2  10   5      114.10      110.87      8.54 o 
  -1  10   5        0.17       -6.02      7.60 o 
   0  10   5      175.24      156.28     12.10 o 
   1  10   5       51.98       49.21      7.31 o 
   2  10   5     2080.42     1993.46     62.53 o 
   3  10   5      222.70      193.92     11.22 o 
   4  10   5       24.12       10.69      6.50 o 
   5  10   5       45.34       35.36      6.78 o 
   6  10   5       45.57       48.42      8.83 o 
   7  10   5      129.89      145.39     22.05 o 
   8  10   5      100.87       98.47     11.95 o 
  -9  11   5      171.97      179.61     13.59 o 
  -8  11   5      233.68      193.77     13.20 o 
  -7  11   5      141.97      137.91     11.10 o 
  -6  11   5       32.88       25.59      6.98 o 
  -5  11   5       77.93       83.09      8.69 o 
  -4  11   5      189.09      179.36     11.31 o 
  -3  11   5      150.99      178.14     11.08 o 
  -2  11   5      278.53      264.24     13.18 o 
  -1  11   5        5.14       -3.60      4.26 o 
   0  11   5       93.52       78.52      9.35 o 
   1  11   5      147.00      134.81     10.55 o 
   2  11   5       15.63       15.69      6.90 o 
   3  11   5     1538.40     1514.02     50.80 o 
   4  11   5       28.65       26.74      6.35 o 
   5  11   5      101.37      102.18     10.52 o 
   6  11   5      133.26      150.11     12.71 o 
   7  11   5      267.53      294.84     45.25 o 
  -9  12   5      468.33      432.61     29.07 o 
  -8  12   5       32.14       19.95      7.79 o 
  -7  12   5       13.02       22.42      7.46 o 
  -6  12   5      489.39      519.05     21.26 o 
  -5  12   5        4.28       -1.49      5.85 o 
  -4  12   5       59.51       48.94      8.46 o 
  -3  12   5      128.26      129.33      9.92 o 
  -2  12   5        2.44        1.55      5.29 o 
  -1  12   5        0.02       -1.92      5.17 o 
   0  12   5       16.99        9.82      6.64 o 
   1  12   5      506.55      506.91     21.96 o 
   2  12   5      128.90      125.41     11.30 o 
   3  12   5       30.86       30.63      7.73 o 
   4  12   5       36.44       42.14      8.37 o 
   5  12   5       56.39       49.30      9.30 o 
   6  12   5       35.15       32.96     10.38 o 
   7  12   5       32.79       40.03     11.25 o 
  -8  13   5       91.57       92.31     11.02 o 
  -7  13   5        0.61       -0.24      6.98 o 
  -6  13   5       81.74       74.47     10.55 o 
  -5  13   5      130.68      119.02     10.69 o 
  -4  13   5      191.91      182.84     12.68 o 
  -3  13   5       13.11       13.41      6.09 o 
  -2  13   5        0.75       18.71     17.34 o 
  -1  13   5        1.82        1.39      5.34 o 
   0  13   5      232.13      249.48     13.12 o 
   1  13   5       14.93        3.07      8.68 o 
   2  13   5       28.02       32.79      8.26 o 
   3  13   5       19.65       12.56     11.36 o 
   4  13   5      422.26      422.71     20.98 o 
   5  13   5        1.90        8.53      9.15 o 
   6  13   5      161.05      140.14     22.71 o 
  -7  14   5      153.51      142.36     14.95 o 
  -6  14   5       19.26       17.46      7.42 o 
  -5  14   5      113.52      130.49     11.31 o 
  -4  14   5        7.40        6.14      6.46 o 
  -3  14   5       13.35       14.14      7.58 o 
  -2  14   5      144.98      121.66     11.94 o 
  -1  14   5      230.45      227.94     13.23 o 
   0  14   5       49.39       31.11      7.12 o 
   1  14   5      506.53      458.03     18.65 o 
   2  14   5        5.15        9.56      6.97 o 
   3  14   5        0.69       -5.58      6.78 o 
   4  14   5       34.08       41.64     10.85 o 
   5  14   5      188.49      188.66     18.07 o 
   6  14   5        2.50        6.20     13.72 o 
  -7  15   5       14.25        5.17      7.69 o 
  -6  15   5        0.01       -9.67      6.45 o 
  -5  15   5       11.29        8.63      7.10 o 
  -4  15   5      242.17      218.76     16.16 o 
  -3  15   5       26.01        9.02      7.71 o 
  -2  15   5        5.60       12.19      7.63 o 
  -1  15   5        5.24        0.79      5.93 o 
   0  15   5       15.30       17.23      8.02 o 
   1  15   5        6.34        9.03      7.92 o 
   2  15   5      139.87      128.33     12.33 o 
   3  15   5       30.17       35.78      7.77 o 
   4  15   5      167.90      170.99     14.18 o 
   5  15   5        4.19        7.03     10.43 o 
  -5  16   5       63.27       61.41     11.30 o 
  -4  16   5       97.43      119.23     13.50 o 
  -3  16   5        3.06      -10.33      6.89 o 
  -2  16   5       84.87       94.58     19.57 o 
  -1  16   5      143.99      133.79     11.40 o 
   0  16   5       24.61       31.17      7.08 o 
   1  16   5      288.25      269.39     17.70 o 
   2  16   5      164.48      140.57     13.43 o 
   3  16   5        0.47        1.06      9.83 o 
   4  16   5       21.02       23.15      8.93 o 
  -4  17   5      276.25      264.72     23.82 o 
  -3  17   5        5.59        3.79      8.27 o 
  -2  17   5        0.01       -5.21      6.78 o 
  -1  17   5      179.43      174.93     13.25 o 
   0  17   5       16.82       12.53      6.81 o 
   1  17   5        3.99       -0.61      8.45 o 
   2  17   5       38.78       46.17     12.92 o 
 -10   0   6      375.19      357.55     25.68 o 
  -8   0   6        4.88       -3.37      7.83 o 
  -6   0   6      242.97      256.51     13.58 o 
  -4   0   6        6.87       -1.47      4.05 o 
  -2   0   6      160.44      125.61     12.30 o 
   0   0   6      139.03      124.36     13.58 o 
   2   0   6        0.98       -8.84      5.89 o 
   4   0   6      460.50      400.80     21.78 o 
   6   0   6      274.61      277.22     19.47 o 
   8   0   6      101.47       99.30     14.39 o 
 -11   1   6        8.18        5.29      7.89 o 
 -10   1   6      125.74      119.89     33.10 o 
  -9   1   6        8.45        5.42      7.16 o 
  -8   1   6       50.53       47.07      5.54 o 
  -7   1   6      533.33      517.57     12.95 o 
  -6   1   6      365.90      367.47     10.65 o 
  -5   1   6      445.27      479.77     16.16 o 
  -4   1   6      526.90      560.18     16.39 o 
  -3   1   6      203.69      200.58      8.17 o 
  -2   1   6       32.97       49.11      4.03 o 
  -1   1   6        6.93        4.57      3.05 o 
   0   1   6     1016.33     1020.96     25.67 o 
   1   1   6     1125.82     1008.27     25.19 o 
   2   1   6      322.47      298.27      9.96 o 
   3   1   6       16.18       21.65      4.80 o 
   4   1   6      159.58      131.56      8.71 o 
   5   1   6      549.21      552.00     19.76 o 
   6   1   6        5.06       29.51      6.42 o 
   7   1   6        2.98       -0.05      5.66 o 
   8   1   6       39.20       42.01      8.15 o 
   9   1   6      182.77      191.46     15.21 o 
 -11   2   6        8.66       10.76      8.22 o 
 -10   2   6       49.64       34.70     16.06 o 
  -9   2   6      579.69      578.20     19.04 o 
  -8   2   6       94.02       93.97      7.54 o 
  -7   2   6        9.64        3.79      4.92 o 
  -6   2   6       43.24       52.40      7.00 o 
  -5   2   6        0.54       -3.09      3.15 o 
  -4   2   6      132.58      150.17      7.37 o 
  -3   2   6       70.20       55.54      4.65 o 
  -2   2   6      382.34      397.70     11.22 o 
  -1   2   6      846.23      803.87     20.98 o 
   0   2   6      730.51      722.08     17.34 o 
   1   2   6       18.86       13.62      3.03 o 
   2   2   6       75.56       55.48      5.60 o 
   3   2   6      882.93      763.97     23.57 o 
   4   2   6      401.90      381.40     14.94 o 
   5   2   6      187.80      165.68     10.39 o 
   6   2   6      288.72      261.98     13.36 o 
   7   2   6      343.42      330.24     15.68 o 
   8   2   6      141.41      109.95     10.51 o 
   9   2   6       44.22       48.29      9.87 o 
 -11   3   6        0.06       -3.66      7.47 o 
 -10   3   6       21.47       24.41      8.44 o 
  -9   3   6       50.55       54.37      6.85 o 
  -8   3   6      188.37      174.62     10.93 o 
  -7   3   6       11.59       13.14      5.58 o 
  -6   3   6        7.50        1.22      4.62 o 
  -5   3   6        3.44        6.59      3.51 o 
  -4   3   6      896.38      993.04     26.11 o 
  -3   3   6      463.99      476.75     13.01 o 
  -2   3   6       10.64        1.46      2.70 o 
  -1   3   6     1817.98     1930.87     45.94 o 
   0   3   6      160.79      142.66      5.82 o 
   1   3   6      167.25      152.91      6.64 o 
   2   3   6      305.06      306.23     12.14 o 
   3   3   6      143.29      127.46      8.12 o 
   4   3   6      138.31       99.85      7.87 o 
   5   3   6       19.91       16.36      5.62 o 
   6   3   6       42.74       56.26      7.56 o 
   7   3   6       28.33       34.31      7.33 o 
   8   3   6       50.89       33.63      8.88 o 
   9   3   6       77.39      100.94     10.96 o 
 -11   4   6      286.54      241.49     17.25 o 
 -10   4   6       65.38       69.90      7.98 o 
  -9   4   6      229.39      252.09     18.66 o 
  -8   4   6     1770.01     1817.80     52.19 o 
  -7   4   6       92.72       98.91      8.55 o 
  -6   4   6        4.29       -0.88      4.77 o 
  -5   4   6      363.64      366.35     14.72 o 
  -4   4   6        3.35       -0.33      2.89 o 
  -3   4   6      438.67      476.10     12.94 o 
  -2   4   6       33.80       41.78      8.12 o 
  -1   4   6     1762.27     1848.22     44.45 o 
   0   4   6      154.16      153.91      6.11 o 
   1   4   6        1.73        0.69      2.50 o 
   2   4   6     1388.71     1261.13     31.79 o 
   3   4   6      586.72      530.54     17.95 o 
   4   4   6      178.73      169.39      9.68 o 
   5   4   6        5.17       -0.50      4.76 o 
   6   4   6      197.04      183.75     11.39 o 
   7   4   6      442.16      485.64     19.60 o 
   8   4   6       10.10       21.99      7.35 o 
   9   4   6       32.29       42.15      8.82 o 
 -11   5   6      301.21      268.02     22.12 o 
 -10   5   6       25.21       27.83      7.66 o 
  -9   5   6       23.35       25.64      7.70 o 
  -8   5   6     1661.50     1743.15     50.63 o 
  -7   5   6       11.89       15.77      6.04 o 
  -6   5   6        5.16       10.87      5.65 o 
  -5   5   6       29.32       26.08      5.78 o 
  -4   5   6       35.69       32.70      4.31 o 
  -3   5   6      730.14      767.77     24.87 o 
  -2   5   6      872.84      851.31     22.54 o 
  -1   5   6       89.73       94.82      6.70 o 
   0   5   6        2.33       -3.70      2.47 o 
   1   5   6        5.00        4.67      2.75 o 
   2   5   6      964.00      913.61     27.22 o 
   3   5   6      383.89      349.40     13.70 o 
   4   5   6       72.11       67.90      6.41 o 
   5   5   6       36.74       39.16      6.71 o 
   6   5   6      175.62      165.80     10.91 o 
   7   5   6       33.19       30.32      7.05 o 
   8   5   6       15.76       31.12      7.98 o 
   9   5   6        0.77        9.55      7.67 o 
 -11   6   6        3.99        3.41      6.30 o 
 -10   6   6        8.45        9.32      6.91 o 
  -9   6   6       24.94       13.12      6.61 o 
  -8   6   6      953.07      947.46     45.66 o 
  -7   6   6        0.77       -0.71      5.20 o 
  -6   6   6      219.34      201.58     16.26 o 
  -5   6   6       21.46       18.17      7.53 o 
  -4   6   6      665.79      682.20     22.83 o 
  -3   6   6       82.07       93.93      7.73 o 
  -2   6   6      249.85      231.14     11.08 o 
  -1   6   6     1556.42     1556.44     38.08 o 
   0   6   6     1087.12     1060.65     29.07 o 
   1   6   6      407.72      379.32     11.26 o 
   2   6   6      332.20      316.90     13.02 o 
   3   6   6      756.19      726.90     20.92 o 
   4   6   6        0.09       -5.65      4.22 o 
   5   6   6       33.19       26.90      6.39 o 
   6   6   6       82.13       79.91      8.43 o 
   7   6   6       39.01       37.94      7.66 o 
   8   6   6       21.72       16.30     10.06 o 
 -11   7   6       12.71       12.98     10.62 o 
 -10   7   6        3.82        2.67      6.83 o 
  -9   7   6        4.39       -1.67      6.12 o 
  -8   7   6      123.86      115.28      9.98 o 
  -7   7   6      770.93      797.27     27.25 o 
  -6   7   6      276.48      266.38     13.51 o 
  -5   7   6      105.40      113.47      9.05 o 
  -4   7   6       10.23        2.16      4.91 o 
  -3   7   6      326.53      317.27     13.71 o 
  -2   7   6       40.81       34.91      5.76 o 
  -1   7   6       57.26       62.05      5.86 o 
   0   7   6      636.30      588.20     15.11 o 
   1   7   6      178.57      176.82      7.04 o 
   2   7   6      183.46      173.24      9.44 o 
   3   7   6     3278.66     3185.46     74.76 o 
   4   7   6       32.75       21.81      5.96 o 
   5   7   6      304.04      329.09     13.50 o 
   6   7   6       37.11       29.04      7.21 o 
   7   7   6        5.71       -3.35      5.49 o 
   8   7   6       32.23       26.59      7.40 o 
 -10   8   6       77.47       83.76     10.40 o 
  -9   8   6        0.72        7.52      6.78 o 
  -8   8   6       19.21       19.48      7.16 o 
  -7   8   6       26.34       24.88      7.01 o 
  -6   8   6        8.58       19.63     10.34 o 
  -5   8   6      179.24      180.46     17.50 o 
  -4   8   6      151.30      167.29     10.51 o 
  -3   8   6        0.12        3.92      5.23 o 
  -2   8   6      415.12      394.80     18.66 o 
  -1   8   6      342.30      332.06     12.48 o 
   0   8   6       77.26       79.32      9.47 o 
   1   8   6      217.77      228.72     17.07 o 
   2   8   6      784.02      753.55     23.82 o 
   3   8   6       22.84       19.95      4.93 o 
   4   8   6      131.02      127.52      8.15 o 
   5   8   6       25.16       22.51      5.70 o 
   6   8   6      114.32      132.76      9.42 o 
   7   8   6        2.19        1.13      6.27 o 
   8   8   6      203.57      250.64     13.77 o 
 -10   9   6      107.02      101.73     14.42 o 
  -9   9   6      217.88      213.78     14.12 o 
  -8   9   6      455.72      394.69     18.28 o 
  -7   9   6      142.49      130.22     10.70 o 
  -6   9   6       24.03       41.10      7.40 o 
  -5   9   6       73.79       71.63      8.31 o 
  -4   9   6       74.43       72.83      8.11 o 
  -3   9   6      296.18      324.01     14.54 o 
  -2   9   6      234.96      212.63     11.39 o 
  -1   9   6        1.78       -5.14      4.11 o 
   0   9   6      697.45      698.22     22.87 o 
   1   9   6      276.51      236.29     13.46 o 
   2   9   6      117.99      110.96     13.17 o 
   3   9   6      435.74      417.85     15.96 o 
   4   9   6      254.91      274.09     11.71 o 
   5   9   6       84.08       87.27      8.70 o 
   6   9   6      214.35      245.47     12.40 o 
   7   9   6        1.65        4.41      6.11 o 
  -9  10   6       68.92       92.95     10.86 o 
  -8  10   6     1573.54     1376.87     43.43 o 
  -7  10   6      112.55      102.55     10.10 o 
  -6  10   6       16.41        9.76      6.39 o 
  -5  10   6       18.63       26.92      6.70 o 
  -4  10   6       52.75       53.02      7.59 o 
  -3  10   6       18.66       26.18      6.37 o 
  -2  10   6        4.88       11.86      5.41 o 
  -1  10   6      954.73      926.38     29.16 o 
   0  10   6      204.61      186.76     10.44 o 
   1  10   6      207.24      210.32     20.88 o 
   2  10   6      600.88      608.82     31.27 o 
   3  10   6      794.40      789.66     30.52 o 
   4  10   6       40.96       41.03      6.86 o 
   5  10   6       22.74       17.62      7.39 o 
   6  10   6        5.97        6.09      7.99 o 
   7  10   6      206.59      204.03     13.63 o 
  -9  11   6       71.29       54.57      9.76 o 
  -8  11   6      728.26      669.57     26.01 o 
  -7  11   6      269.53      226.14     19.18 o 
  -6  11   6        9.94       10.82      6.82 o 
  -5  11   6       14.32       21.00      6.74 o 
  -4  11   6       29.94       31.75      6.89 o 
  -3  11   6      112.17      122.78      9.73 o 
  -2  11   6      183.92      208.51     11.92 o 
  -1  11   6      301.89      281.68     12.26 o 
   0  11   6       75.10       68.41      8.83 o 
   1  11   6       52.24       50.22     11.06 o 
   2  11   6      101.87       83.76     27.17 o 
   3  11   6      122.24      106.04     10.71 o 
   4  11   6      119.18      118.34     11.44 o 
   5  11   6       97.54      130.74     15.39 o 
   6  11   6       14.35       18.21      9.21 o 
   7  11   6       17.12       18.87     10.66 o 
  -8  12   6       11.70        9.14      7.48 o 
  -7  12   6       50.69       45.73     10.28 o 
  -6  12   6       50.87       65.47      9.25 o 
  -5  12   6       29.36       31.89      7.72 o 
  -4  12   6        2.90       18.90      6.58 o 
  -3  12   6      225.85      197.57     16.54 o 
  -2  12   6      102.13       83.17      8.92 o 
  -1  12   6      849.51      785.77     30.72 o 
   0  12   6       24.87       16.60      7.03 o 
   1  12   6        0.53        2.96     13.50 o 
   2  12   6       28.24       33.97      8.73 o 
   3  12   6      112.92      112.15     11.32 o 
   4  12   6       21.16       23.72      7.93 o 
   5  12   6       52.79       38.63     11.80 o 
   6  12   6       50.76       54.08     17.44 o 
  -8  13   6        0.42       -0.77      9.26 o 
  -7  13   6       12.87       25.61      8.34 o 
  -6  13   6       66.85       67.84      9.50 o 
  -5  13   6       19.73       18.71      7.38 o 
  -4  13   6      292.09      279.79     15.30 o 
  -3  13   6      117.79      138.51     14.40 o 
  -2  13   6        0.01       -1.42      5.11 o 
  -1  13   6        9.80       -1.51      5.84 o 
   0  13   6      195.67      184.42     13.49 o 
   1  13   6      591.91      607.79     35.66 o 
   2  13   6      154.82      147.77     25.47 o 
   3  13   6       80.67       61.02      9.99 o 
   4  13   6       17.19        8.47      7.88 o 
   5  13   6      126.52      142.09     16.56 o 
  -7  14   6        4.66        4.61      7.55 o 
  -6  14   6        5.42       -0.23      7.12 o 
  -5  14   6       76.86       79.52     11.37 o 
  -4  14   6       23.87       12.43      6.84 o 
  -3  14   6        0.98       -1.80      6.12 o 
  -2  14   6      152.04      126.26     11.01 o 
  -1  14   6        5.41        1.98      6.23 o 
   0  14   6      319.65      333.05     23.77 o 
   1  14   6       15.00       32.03     10.32 o 
   2  14   6        0.70       -3.33      7.12 o 
   3  14   6        3.28       -5.57      7.23 o 
   4  14   6      129.40      159.34     14.17 o 
   5  14   6       29.60       -9.89     13.70 o 
  -6  15   6        0.36       -8.61      6.61 o 
  -5  15   6      209.88      200.55     21.11 o 
  -4  15   6       28.93       26.41      7.87 o 
  -3  15   6      212.61      185.81     15.37 o 
  -2  15   6       39.77       43.36      8.54 o 
  -1  15   6       35.37       37.95      8.32 o 
   0  15   6       65.87       66.13     13.58 o 
   1  15   6      189.00      203.73     17.20 o 
   2  15   6       44.36       27.57      9.06 o 
   3  15   6        0.41        8.40      8.05 o 
  -4  16   6       13.88       26.10      9.30 o 
  -3  16   6        0.17        7.86      8.46 o 
  -2  16   6       11.41       -5.39      6.83 o 
  -1  16   6      129.73      112.74     12.92 o 
   0  16   6       55.70       84.58     25.45 o 
   1  16   6      141.17      164.94     14.72 o 
   2  16   6        4.08        4.25      8.61 o 
  -2  17   6       60.65       52.04     17.53 o 
  -1  17   6       17.27       14.53      8.18 o 
 -11   0   7      554.67      569.75     47.73 o 
  -9   0   7       16.77        6.47      9.81 o 
  -7   0   7       63.62       69.61      8.92 o 
  -5   0   7       55.41       60.02      7.47 o 
  -3   0   7      743.12      746.54     32.45 o 
  -1   0   7       96.96       93.56      9.84 o 
   1   0   7        0.12       -6.00      4.92 o 
   3   0   7        6.69       11.71      6.82 o 
   5   0   7      232.90      225.38     17.29 o 
   7   0   7      152.85      160.61     27.82 o 
 -11   1   7        1.48       -8.35      8.29 o 
 -10   1   7      436.81      436.71     22.69 o 
  -9   1   7       82.13       58.53     10.07 o 
  -8   1   7        2.53       -5.66      4.71 o 
  -7   1   7      160.30      164.20      9.15 o 
  -6   1   7     1728.84     1780.56     44.46 o 
  -5   1   7       90.76       94.95      7.50 o 
  -4   1   7       20.87       24.80      4.92 o 
  -3   1   7        7.33        2.92      3.28 o 
  -2   1   7      461.28      413.92     12.14 o 
  -1   1   7      216.42      202.29      8.54 o 
   0   1   7       62.33       49.88      5.31 o 
   1   1   7        0.27        9.99      4.32 o 
   2   1   7      284.05      268.15     17.20 o 
   3   1   7        0.11       -2.57      4.18 o 
   4   1   7      968.14      790.08     25.42 o 
   5   1   7      334.84      278.58     13.64 o 
   6   1   7      189.69      206.12     12.32 o 
   7   1   7        1.38        0.37      5.92 o 
   8   1   7        7.14       19.01      7.42 o 
 -11   2   7       71.59       58.28     11.38 o 
 -10   2   7      204.43      206.07     26.89 o 
  -9   2   7        2.33       -6.71      7.13 o 
  -8   2   7      396.53      391.75     15.10 o 
  -7   2   7      406.36      416.23     16.78 o 
  -6   2   7      151.42      180.26     10.49 o 
  -5   2   7        7.43       16.02      4.28 o 
  -4   2   7       20.48        4.91      2.82 o 
  -3   2   7      316.81      294.40     14.67 o 
  -2   2   7       19.37        6.89      3.25 o 
  -1   2   7      458.88      456.63     12.91 o 
   0   2   7      872.10      788.07     21.12 o 
   1   2   7      127.47      108.90      6.29 o 
   2   2   7      132.65       95.48      7.27 o 
   3   2   7      208.99      217.73     10.96 o 
   4   2   7      197.04      187.14     10.73 o 
   5   2   7      122.41      133.81      9.76 o 
   6   2   7       12.81        3.99      5.59 o 
   7   2   7      219.19      271.42     14.86 o 
   8   2   7      132.47      146.79     12.06 o 
 -11   3   7      148.62      170.18     23.47 o 
 -10   3   7      690.18      663.43     47.98 o 
  -9   3   7       87.27      106.16      8.75 o 
  -8   3   7       70.89       64.92      8.53 o 
  -7   3   7      234.26      258.36     13.22 o 
  -6   3   7        0.96       -5.59      4.61 o 
  -5   3   7      360.36      371.41     13.04 o 
  -4   3   7       60.94       68.92      5.10 o 
  -3   3   7       20.68        7.98      4.54 o 
  -2   3   7      197.94      194.65      8.41 o 
  -1   3   7      107.13       84.63      5.89 o 
   0   3   7     1200.52     1172.22     26.90 o 
   1   3   7      118.23      107.94      6.37 o 
   2   3   7      369.33      339.12     12.34 o 
   3   3   7      102.71      115.97      8.37 o 
   4   3   7      288.64      269.50     17.78 o 
   5   3   7      386.20      362.79     15.63 o 
   6   3   7        0.07       -3.93      5.36 o 
   7   3   7      191.46      192.73     12.63 o 
   8   3   7       43.99       46.38      8.93 o 
 -11   4   7        0.25        7.42      8.60 o 
 -10   4   7       74.69       76.33     11.42 o 
  -9   4   7       38.51       42.84      7.94 o 
  -8   4   7      160.28      195.69     16.22 o 
  -7   4   7        0.00       -2.91      5.16 o 
  -6   4   7       12.08        3.45      5.17 o 
  -5   4   7       16.93       12.22      5.13 o 
  -4   4   7      919.26      965.67     26.18 o 
  -3   4   7        3.60        3.17      3.74 o 
  -2   4   7      573.10      578.13     16.79 o 
  -1   4   7      430.95      446.78     16.18 o 
   0   4   7     1165.58     1105.30     25.60 o 
   1   4   7      344.98      312.19     16.10 o 
   2   4   7      213.57      209.35     10.72 o 
   3   4   7      320.87      310.09     12.27 o 
   4   4   7       17.37       26.01      5.95 o 
   5   4   7       18.13       12.63      5.62 o 
   6   4   7        4.45       12.62      5.99 o 
   7   4   7       16.70       10.65      6.72 o 
   8   4   7      407.31      504.61     25.03 o 
 -11   5   7       83.40       89.76     16.54 o 
 -10   5   7      247.66      262.93     15.36 o 
  -9   5   7      194.49      212.19     14.58 o 
  -8   5   7      400.55      437.73     18.66 o 
  -7   5   7      104.81      119.40     11.39 o 
  -6   5   7        1.24        4.55      5.29 o 
  -5   5   7      290.73      277.54     13.41 o 
  -4   5   7      107.87      118.58      8.73 o 
  -3   5   7      240.33      224.69      9.86 o 
  -2   5   7      564.51      566.68     19.43 o 
  -1   5   7      274.67      236.45      9.44 o 
   0   5   7       11.62       15.91      3.48 o 
   1   5   7     1482.85     1363.92     38.46 o 
   2   5   7      134.98      116.47      8.31 o 
   3   5   7      161.02      172.87      9.08 o 
   4   5   7      466.02      449.36     15.87 o 
   5   5   7        0.20       -1.69      4.84 o 
   6   5   7       91.93       96.67      9.42 o 
   7   5   7       70.56       65.09      8.92 o 
   8   5   7        1.18        5.24      7.03 o 
 -10   6   7       45.53       51.16     20.12 o 
  -9   6   7        9.28        9.62      6.88 o 
  -8   6   7       22.71       17.85      6.64 o 
  -7   6   7       30.61       32.84      7.07 o 
  -6   6   7        3.34       10.11      5.80 o 
  -5   6   7      218.33      220.73     21.68 o 
  -4   6   7       56.51       55.26      7.18 o 
  -3   6   7      788.58      834.86     29.80 o 
  -2   6   7      733.27      745.68     24.06 o 
  -1   6   7      529.33      500.70     24.06 o 
   0   6   7       37.71       28.39      4.75 o 
   1   6   7     3478.96     3350.29     87.24 o 
   2   6   7       90.54       74.60      9.06 o 
   3   6   7        1.85       -3.40      4.40 o 
   4   6   7       37.36       31.82      5.95 o 
   5   6   7      228.80      251.31     12.06 o 
   6   6   7      128.26      109.97      8.85 o 
   7   6   7       51.09       61.71     10.20 o 
   8   6   7       53.11       60.14      9.60 o 
 -10   7   7      110.45      131.27     12.05 o 
  -9   7   7       21.01       14.37      7.84 o 
  -8   7   7       69.58       55.26      8.32 o 
  -7   7   7       67.30       67.93      8.29 o 
  -6   7   7       49.17       42.52      7.40 o 
  -5   7   7       20.09       18.81      6.09 o 
  -4   7   7      138.82      141.70     10.02 o 
  -3   7   7       79.97       96.97      8.58 o 
  -2   7   7       55.11       53.24      6.27 o 
  -1   7   7      162.29      136.55      9.81 o 
   0   7   7       32.61       21.04      5.39 o 
   1   7   7      388.05      385.65     23.38 o 
   2   7   7       38.22       38.15      6.06 o 
   3   7   7       80.32       67.92      7.38 o 
   4   7   7      315.90      331.48     15.01 o 
   5   7   7       20.67       20.90      6.79 o 
   6   7   7      100.28      105.69      9.10 o 
   7   7   7       36.76       25.97      7.32 o 
 -10   8   7        2.86       -5.30      7.30 o 
  -9   8   7        4.83       10.25      7.17 o 
  -8   8   7        4.47        0.63      6.29 o 
  -7   8   7       37.39       41.44      7.74 o 
  -6   8   7       11.19        8.44      6.08 o 
  -5   8   7        2.11        1.51      5.44 o 
  -4   8   7       15.54       10.96      5.87 o 
  -3   8   7     1116.68     1056.50     32.93 o 
  -2   8   7      186.96      155.03      9.01 o 
  -1   8   7      241.69      231.65     11.71 o 
   0   8   7      270.26      255.60     16.98 o 
   1   8   7      153.55      140.42     14.44 o 
   2   8   7      145.88      160.95     15.44 o 
   3   8   7       32.44       30.74      5.51 o 
   4   8   7       98.46       94.13      8.79 o 
   5   8   7      192.15      194.75     12.19 o 
   6   8   7       21.44       23.89      6.81 o 
   7   8   7      489.74      557.91     23.33 o 
  -9   9   7      404.29      398.29     19.57 o 
  -8   9   7      654.24      606.35     26.74 o 
  -7   9   7        0.41       -1.87      5.83 o 
  -6   9   7        7.45        9.23      6.09 o 
  -5   9   7       97.00      120.97     10.68 o 
  -4   9   7        7.92       -1.62      5.41 o 
  -3   9   7        3.37        2.56      5.28 o 
  -2   9   7       69.22       75.55      7.15 o 
  -1   9   7       21.60       26.94      5.91 o 
   0   9   7      361.05      365.60     15.02 o 
   1   9   7     1673.08     1611.05     66.80 o 
   2   9   7       34.99       24.25      9.51 o 
   3   9   7      126.86      148.30     15.56 o 
   4   9   7      233.42      268.91     20.67 o 
   5   9   7       37.52       28.54      7.87 o 
   6   9   7      173.75      183.03     12.72 o 
   7   9   7      121.75      147.92     11.65 o 
  -9  10   7       32.57       25.36      8.75 o 
  -8  10   7       12.94       -2.54      6.67 o 
  -7  10   7        7.10       -7.01      6.26 o 
  -6  10   7       99.82      104.08     16.04 o 
  -5  10   7       45.71       46.44      9.58 o 
  -4  10   7      304.27      311.15     15.44 o 
  -3  10   7      256.83      235.64     13.05 o 
  -2  10   7        1.69        5.08      4.94 o 
  -1  10   7        2.32       -6.52      5.03 o 
   0  10   7        0.25       -2.46      7.80 o 
   1  10   7      987.11      935.11     43.57 o 
   2  10   7      145.77      141.13     43.04 o 
   3  10   7      105.37      102.77     10.90 o 
   4  10   7       24.39       18.70      9.68 o 
   5  10   7       70.52      103.35     14.97 o 
   6  10   7        4.68       16.13     10.93 o 
  -8  11   7      208.53      172.79     21.78 o 
  -7  11   7      278.09      266.76     15.68 o 
  -6  11   7        1.53       -1.89      6.29 o 
  -5  11   7      330.71      335.50     16.87 o 
  -4  11   7        2.76       10.37      6.14 o 
  -3  11   7       68.06       61.93      8.13 o 
  -2  11   7       27.50       17.60      6.19 o 
  -1  11   7      152.91      180.70     11.28 o 
   0  11   7      116.62      134.76     16.19 o 
   1  11   7      213.13      217.20     18.46 o 
   2  11   7      262.99      250.71     48.03 o 
   3  11   7        2.27        1.27      6.96 o 
   4  11   7       23.58       26.03     10.54 o 
   5  11   7       46.89       49.92     13.02 o 
   6  11   7       15.29       19.98     11.70 o 
  -8  12   7        7.24       12.24      8.03 o 
  -7  12   7      139.58      154.54     12.86 o 
  -6  12   7       16.89        0.86      6.83 o 
  -5  12   7       74.17       72.80      9.49 o 
  -4  12   7      219.45      257.67     14.60 o 
  -3  12   7      186.02      199.84     12.78 o 
  -2  12   7       87.71       63.46      7.61 o 
  -1  12   7      178.69      164.89     11.07 o 
   0  12   7      305.83      334.85     23.74 o 
   1  12   7       13.57        1.93      9.24 o 
   2  12   7       12.51        9.70      7.87 o 
   3  12   7       70.51       87.42     10.97 o 
   4  12   7       46.58       61.54     13.11 o 
   5  12   7        0.85       -7.11      9.91 o 
  -7  13   7      107.16      126.47     12.41 o 
  -6  13   7      301.16      314.27     17.84 o 
  -5  13   7       80.00       94.53     10.42 o 
  -4  13   7      106.21       86.25      9.93 o 
  -3  13   7       16.00        9.77      7.36 o 
  -2  13   7      154.42      160.50     10.52 o 
  -1  13   7      265.49      270.13     16.99 o 
   0  13   7      199.98      203.19     19.23 o 
   1  13   7        4.69       16.16     10.00 o 
   2  13   7       33.36       43.03     10.94 o 
   3  13   7       15.22       21.42      8.83 o 
   4  13   7        2.92        2.22     10.03 o 
  -6  14   7       57.31       83.18     15.66 o 
  -5  14   7       16.87       19.15      7.56 o 
  -4  14   7       62.51       75.71      9.97 o 
  -3  14   7      161.64      148.57     14.37 o 
  -2  14   7       17.06       17.79      7.68 o 
  -1  14   7      178.13      169.68     18.53 o 
   0  14   7       73.85       86.48     14.76 o 
   1  14   7       26.64       45.93     19.63 o 
   2  14   7       20.54       12.79      8.72 o 
   3  14   7        1.64        6.33      8.42 o 
  -5  15   7      267.81      219.88     15.31 o 
  -4  15   7        0.80       -0.39      7.04 o 
  -3  15   7       40.29       42.53      9.11 o 
  -2  15   7      259.91      264.91     15.78 o 
  -1  15   7       14.04       20.04     11.60 o 
   0  15   7       10.09       20.65     15.12 o 
   1  15   7        0.67        2.99      8.38 o 
   2  15   7      102.55      115.22     21.46 o 
  -2  16   7       11.04        4.61      7.66 o 
  -1  16   7       41.17       54.87     14.29 o 
   0  16   7      240.97      302.16     25.03 o 
 -10   0   8       59.09       63.32     20.89 o 
  -8   0   8      151.97      150.40     22.59 o 
  -6   0   8       89.19       94.62     11.90 o 
  -4   0   8       49.18       42.76      6.84 o 
  -2   0   8     1255.67     1214.64     49.95 o 
   0   0   8       60.39       84.00     16.20 o 
   2   0   8       15.93       18.08      7.97 o 
   4   0   8       10.66       -6.51      6.45 o 
   6   0   8      496.30      523.09     44.45 o 
 -11   1   8       62.11       45.18     13.59 o 
 -10   1   8      161.30      140.16     14.42 o 
  -9   1   8      222.12      231.40     16.68 o 
  -8   1   8        3.37      -12.66      8.84 o 
  -7   1   8       31.39       25.21      5.75 o 
  -6   1   8       80.75       73.13      6.49 o 
  -5   1   8      276.74      276.15     12.78 o 
  -4   1   8        4.72       -4.03      3.58 o 
  -3   1   8      695.57      692.58     20.05 o 
  -2   1   8        2.34       -4.60      3.66 o 
  -1   1   8      761.97      726.48     29.20 o 
   0   1   8      148.13      135.22      7.71 o 
   1   1   8       12.72        1.60      4.71 o 
   2   1   8      311.43      271.57     12.61 o 
   3   1   8      823.02      822.63     26.30 o 
   4   1   8      154.91      135.73     10.57 o 
   5   1   8       30.77       20.82      6.40 o 
   6   1   8       24.17       26.97      7.13 o 
   7   1   8      245.41      288.80     19.69 o 
 -10   2   8      379.77      335.20     20.75 o 
  -9   2   8        3.87        0.99      7.71 o 
  -8   2   8       17.24       12.91      5.85 o 
  -7   2   8       39.61       22.02     10.13 o 
  -6   2   8        0.90        4.24      5.16 o 
  -5   2   8      531.69      512.16     18.45 o 
  -4   2   8      178.51      184.99     13.21 o 
  -3   2   8       77.49       71.47      5.50 o 
  -2   2   8      135.02      120.43      6.60 o 
  -1   2   8      122.60      109.62      7.03 o 
   0   2   8      298.42      317.03     14.14 o 
   1   2   8      402.90      383.09     22.30 o 
   2   2   8      656.65      599.94     18.59 o 
   3   2   8       15.42       16.84      5.74 o 
   4   2   8        9.00       14.28      5.61 o 
   5   2   8      232.75      264.39     14.83 o 
   6   2   8       41.72       24.37      6.92 o 
   7   2   8       54.42       72.64      9.81 o 
 -10   3   8      898.60      863.15     48.64 o 
  -9   3   8      109.17       94.02     21.44 o 
  -8   3   8      249.55      255.72     14.04 o 
  -7   3   8      115.32       98.35      9.02 o 
  -6   3   8      109.36      117.81      9.34 o 
  -5   3   8        0.95        0.10      4.79 o 
  -4   3   8      973.13      937.68     42.45 o 
  -3   3   8      131.99      127.03     11.51 o 
  -2   3   8      285.81      303.88     10.45 o 
  -1   3   8     1867.76     1894.03     42.35 o 
   0   3   8       29.11       26.68      5.35 o 
   1   3   8       15.01        4.99      6.00 o 
   2   3   8      186.21      175.74     10.28 o 
   3   3   8       15.27       14.35      5.09 o 
   4   3   8      113.54      128.67      9.66 o 
   5   3   8        3.10       10.12      8.15 o 
   6   3   8       71.38       97.59      9.63 o 
   7   3   8       57.21       47.77      8.69 o 
 -10   4   8      141.07      114.47     16.88 o 
  -9   4   8        0.39       -3.00      6.26 o 
  -8   4   8      276.69      261.92     24.51 o 
  -7   4   8        3.73        2.26      5.92 o 
  -6   4   8        8.72        0.49      5.40 o 
  -5   4   8        0.98       -1.09      4.93 o 
  -4   4   8       24.75       23.39      6.79 o 
  -3   4   8     2073.55     2072.55     57.23 o 
  -2   4   8      102.70       82.81      6.66 o 
  -1   4   8      621.89      603.83     17.90 o 
   0   4   8      518.95      491.14     20.73 o 
   1   4   8      623.15      550.49     20.45 o 
   2   4   8      317.68      294.57     13.49 o 
   3   4   8      308.60      282.10     12.16 o 
   4   4   8        8.06       10.74      5.21 o 
   5   4   8      370.43      405.00     17.42 o 
   6   4   8        2.12        0.02      5.80 o 
   7   4   8        2.87        2.47      6.80 o 
 -10   5   8        0.25        1.39     19.21 o 
  -9   5   8      261.07      295.59     16.19 o 
  -8   5   8        0.12       -0.13      5.92 o 
  -7   5   8      156.90      154.36     11.31 o 
  -6   5   8       68.84       64.62      8.63 o 
  -5   5   8        4.48       -2.23      4.94 o 
  -4   5   8       38.58       20.38      6.75 o 
  -3   5   8       54.79       67.20      6.50 o 
  -2   5   8     1060.18     1064.20     28.69 o 
  -1   5   8       35.58       24.74      5.66 o 
   0   5   8      515.63      500.61     31.85 o 
   1   5   8      632.01      605.97     20.70 o 
   2   5   8        9.35       11.63      5.28 o 
   3   5   8      294.03      279.09     22.85 o 
   4   5   8      292.28      289.69     12.84 o 
   5   5   8        0.60        0.90      5.19 o 
   6   5   8        6.20        9.83      6.24 o 
   7   5   8       61.24       64.06     12.68 o 
 -10   6   8      371.98      384.15     19.33 o 
  -9   6   8       60.75       55.44      9.26 o 
  -8   6   8        4.58        3.85      7.95 o 
  -7   6   8       36.38       30.90      7.46 o 
  -6   6   8       36.69       53.59     12.14 o 
  -5   6   8      168.26      152.23     10.79 o 
  -4   6   8      208.56      250.12     13.13 o 
  -3   6   8      313.66      348.56     15.33 o 
  -2   6   8      285.76      287.58     17.27 o 
  -1   6   8      138.31      128.47      8.95 o 
   0   6   8      493.52      536.84     35.58 o 
   1   6   8       16.49       22.73      8.70 o 
   2   6   8      143.53      147.86      9.70 o 
   3   6   8        2.46       -1.63      4.87 o 
   4   6   8       50.91       68.37      8.19 o 
   5   6   8      288.10      321.92     14.33 o 
   6   6   8      285.07      322.27     14.95 o 
   7   6   8      153.15      205.18     15.61 o 
  -9   7   8       43.38       69.96      9.89 o 
  -8   7   8        9.16        4.98      6.83 o 
  -7   7   8       63.86       62.67     13.60 o 
  -6   7   8        5.64       -4.91      5.49 o 
  -5   7   8      551.59      582.79     22.03 o 
  -4   7   8       14.79       10.78      5.81 o 
  -3   7   8      319.70      320.26     13.38 o 
  -2   7   8      215.69      210.09     11.64 o 
  -1   7   8      673.90      666.20     23.45 o 
   0   7   8       50.67       49.70     10.55 o 
   1   7   8      254.89      260.26     19.62 o 
   2   7   8       62.58       97.89     13.02 o 
   3   7   8       80.62       89.07     11.47 o 
   4   7   8       10.07       17.89      6.35 o 
   5   7   8        7.40       12.76      6.01 o 
   6   7   8        0.17       -1.28      5.93 o 
  -9   8   8       19.91       22.18      8.16 o 
  -8   8   8       64.36       56.07     12.09 o 
  -7   8   8        3.50        8.29      6.43 o 
  -6   8   8      475.21      474.99     30.71 o 
  -5   8   8        2.79        4.70      6.08 o 
  -4   8   8       68.03       68.51      8.43 o 
  -3   8   8       84.93       69.66      7.40 o 
  -2   8   8      550.57      564.93     23.00 o 
  -1   8   8       56.73       49.49      7.86 o 
   0   8   8       32.39       28.88      9.68 o 
   1   8   8        0.17       -2.20      7.73 o 
   2   8   8       34.30       43.85     10.85 o 
   3   8   8       16.77       20.37     12.48 o 
   4   8   8       13.25       12.82     10.22 o 
   5   8   8       23.49       13.02     15.82 o 
   6   8   8      163.45      190.51     17.14 o 
  -9   9   8      214.30      212.94     15.05 o 
  -8   9   8       72.99       59.62      9.55 o 
  -7   9   8      234.03      225.18     14.36 o 
  -6   9   8        1.52       11.14      6.78 o 
  -5   9   8       97.39      108.37     10.46 o 
  -4   9   8        7.28        9.76      6.17 o 
  -3   9   8       38.71       17.14      5.95 o 
  -2   9   8       32.54       24.71      6.67 o 
  -1   9   8       30.87       35.45      7.86 o 
   0   9   8      320.09      336.55     23.05 o 
   1   9   8      475.02      485.97     28.26 o 
   2   9   8        1.13      -11.54      7.69 o 
   3   9   8      110.78       93.62     14.01 o 
   4   9   8       51.09       48.72     12.61 o 
   5   9   8       11.41       20.96     11.01 o 
   6   9   8        2.29       -0.93     10.48 o 
  -8  10   8        2.79       -5.81      7.12 o 
  -7  10   8      154.34      140.69     15.79 o 
  -6  10   8        1.24        2.75      6.40 o 
  -5  10   8      157.94      146.10     12.21 o 
  -4  10   8        1.86       -0.31      5.95 o 
  -3  10   8      570.56      532.37     18.76 o 
  -2  10   8       88.49       97.28      9.12 o 
  -1  10   8        3.25       -1.12      8.74 o 
   0  10   8      180.83      181.33     17.42 o 
   1  10   8        1.04       -4.21      8.74 o 
   2  10   8        2.19        7.67     11.01 o 
   3  10   8      122.01      143.42     18.67 o 
   4  10   8       20.16       17.12     10.99 o 
   5  10   8      327.49      335.86     29.23 o 
  -7  11   8       14.74       16.03      8.16 o 
  -6  11   8       56.57       69.52      9.60 o 
  -5  11   8        0.17       -0.39      6.40 o 
  -4  11   8      188.20      209.55     13.43 o 
  -3  11   8        1.74        2.36      5.48 o 
  -2  11   8      173.40      160.68     13.21 o 
  -1  11   8       76.88       79.60     13.73 o 
   0  11   8       16.12        6.40     14.11 o 
   1  11   8       80.96       70.98     13.40 o 
   2  11   8      157.55      190.73     18.36 o 
   3  11   8       36.60       32.61     11.63 o 
   4  11   8      254.01      296.70     23.50 o 
  -7  12   8       34.02       37.90      9.33 o 
  -6  12   8       33.18       38.51     11.62 o 
  -5  12   8       39.31       53.69      9.93 o 
  -4  12   8       12.03        8.80      6.89 o 
  -3  12   8      221.91      241.49     12.88 o 
  -2  12   8       32.93       36.82      7.70 o 
  -1  12   8       57.49       73.05     13.46 o 
   0  12   8      261.37      242.58     21.03 o 
   1  12   8       68.36       83.55     14.26 o 
   2  12   8      456.00      514.92     31.04 o 
   3  12   8        5.66        5.75     10.33 o 
   4  12   8       54.34       57.51     18.16 o 
  -6  13   8       34.42       50.77     10.84 o 
  -5  13   8      190.41      192.34     14.10 o 
  -4  13   8       33.60       32.46      8.11 o 
  -3  13   8       29.45       37.40      7.50 o 
  -2  13   8      139.11      152.48     14.01 o 
  -1  13   8      434.83      402.97     40.52 o 
   0  13   8       68.28       64.60     13.93 o 
   1  13   8      103.62      103.03     15.56 o 
   2  13   8       54.21       60.11     12.34 o 
   3  13   8      268.71      270.79     23.11 o 
  -4  14   8       44.80       59.43      8.70 o 
  -3  14   8       16.35        5.81      6.65 o 
  -2  14   8      214.51      247.96     35.89 o 
  -1  14   8        0.09        8.14     10.99 o 
   0  14   8        2.48       -9.51     13.00 o 
   1  14   8       49.15       45.89     15.21 o 
  -9   0   9      162.15      169.37     26.06 o 
  -7   0   9       27.23       33.30     14.17 o 
  -5   0   9     1275.64     1294.20     53.66 o 
  -3   0   9       27.87       34.24      6.98 o 
  -1   0   9     1030.18     1054.55     65.07 o 
   1   0   9        0.43        3.42     15.88 o 
   3   0   9       60.54       99.51     12.79 o 
   5   0   9      137.39      135.06     15.44 o 
 -10   1   9        1.03      -10.13      9.84 o 
  -9   1   9        2.52        1.60      9.77 o 
  -8   1   9      161.40      166.02     14.38 o 
  -7   1   9      373.64      358.54     23.26 o 
  -6   1   9      101.12       93.87      8.98 o 
  -5   1   9      209.39      207.53     11.44 o 
  -4   1   9      612.60      614.22     19.05 o 
  -3   1   9       13.46        5.25      4.56 o 
  -2   1   9      965.48      993.81     27.28 o 
  -1   1   9      105.67      106.39      7.52 o 
   0   1   9      116.17      129.52     13.18 o 
   1   1   9       11.08       16.84      7.04 o 
   2   1   9       28.66       19.99      5.39 o 
   3   1   9       17.74       22.42      6.21 o 
   4   1   9       96.81      128.81     10.22 o 
   5   1   9      179.45      190.73     14.48 o 
   6   1   9       35.28       35.57      8.23 o 
 -10   2   9       18.98       15.95     12.89 o 
  -9   2   9       10.48        5.73      8.55 o 
  -8   2   9        1.04       -9.53      7.36 o 
  -7   2   9       64.65       56.68      8.04 o 
  -6   2   9      266.58      252.93     15.50 o 
  -5   2   9       43.12       49.66      7.23 o 
  -4   2   9      305.90      280.79     11.92 o 
  -3   2   9       37.88       38.45      6.45 o 
  -2   2   9      186.22      173.70      9.07 o 
  -1   2   9      144.00      145.79     16.70 o 
   0   2   9       35.85       35.70      8.09 o 
   1   2   9        0.15        1.04      7.53 o 
   2   2   9       22.05       12.04      5.79 o 
   3   2   9      244.42      232.34     11.51 o 
   4   2   9      102.75      110.35      9.62 o 
   5   2   9       15.88        6.68      6.28 o 
   6   2   9      112.43      109.93     16.33 o 
 -10   3   9       54.11       40.84     10.88 o 
  -9   3   9        3.20       14.41      8.92 o 
  -8   3   9      184.76      169.08     12.16 o 
  -7   3   9      195.65      177.75     11.86 o 
  -6   3   9       25.28       22.49      7.50 o 
  -5   3   9      140.98      128.36     11.33 o 
  -4   3   9        1.82        2.45      4.04 o 
  -3   3   9      687.16      686.20     21.52 o 
  -2   3   9       12.85       14.41      4.89 o 
  -1   3   9      957.28      950.00     26.44 o 
   0   3   9       46.91       39.67      7.68 o 
   1   3   9      625.74      650.03     22.29 o 
   2   3   9      281.86      241.16     12.67 o 
   3   3   9        7.89       -3.11      4.79 o 
   4   3   9        6.38       14.82      5.80 o 
   5   3   9      151.02      177.75     12.19 o 
   6   3   9       12.58       15.72      7.53 o 
  -9   4   9       20.77        9.64      9.84 o 
  -8   4   9       11.62       -0.31      6.42 o 
  -7   4   9        0.89       -2.33      5.86 o 
  -6   4   9      127.99      141.05     10.65 o 
  -5   4   9       91.38      106.52     10.85 o 
  -4   4   9       32.56       33.83      8.16 o 
  -3   4   9       27.55       30.33      5.56 o 
  -2   4   9      137.54      125.80      8.23 o 
  -1   4   9      480.67      505.34     28.64 o 
   0   4   9        5.56       -1.34      7.08 o 
   1   4   9        9.00       12.15      5.41 o 
   2   4   9      136.37      127.54      9.55 o 
   3   4   9        7.15        6.91      6.37 o 
   4   4   9       94.01       78.56      7.97 o 
   5   4   9       19.06       16.43      6.39 o 
   6   4   9      330.58      370.58     16.46 o 
  -9   5   9        7.86       10.22     10.01 o 
  -8   5   9        3.71       -6.94      6.34 o 
  -7   5   9      122.52      149.43     11.69 o 
  -6   5   9      117.46      101.83      9.97 o 
  -5   5   9      132.83      133.36     12.18 o 
  -4   5   9       18.19       20.60     10.27 o 
  -3   5   9       26.49       27.74      6.53 o 
  -2   5   9        6.08       -0.40      4.55 o 
  -1   5   9       79.32       89.31     12.38 o 
   0   5   9      133.80      152.35     22.31 o 
   1   5   9       49.48       47.09     12.82 o 
   2   5   9       84.17       85.33      8.34 o 
   3   5   9      220.70      202.03     12.15 o 
   4   5   9       31.05       17.14      6.76 o 
   5   5   9       22.55       15.31      6.43 o 
   6   5   9        1.34        7.40      6.47 o 
  -9   6   9        0.20       -8.12      6.81 o 
  -8   6   9       33.90       35.98      8.30 o 
  -7   6   9        0.10       -0.32      6.29 o 
  -6   6   9       39.53       66.95      8.75 o 
  -5   6   9      580.32      603.62     22.84 o 
  -4   6   9      367.49      379.71     16.90 o 
  -3   6   9       69.15       66.94      9.31 o 
  -2   6   9        0.70       -1.85      5.16 o 
  -1   6   9      120.17      134.24     14.51 o 
   0   6   9       82.22       88.16     12.98 o 
   1   6   9      106.65       97.79     13.63 o 
   2   6   9       46.26       36.33     11.01 o 
   3   6   9      274.97      315.67     23.43 o 
   4   6   9       23.76       31.29      7.62 o 
   5   6   9      272.28      327.63     16.93 o 
  -9   7   9       44.96       33.39      8.89 o 
  -8   7   9       26.47       23.40      8.05 o 
  -7   7   9       31.44       30.32      8.17 o 
  -6   7   9       53.83       41.32      8.15 o 
  -5   7   9       52.83       43.03      8.03 o 
  -4   7   9      399.45      456.08     18.95 o 
  -3   7   9        3.77        0.59      5.54 o 
  -2   7   9       53.46       61.69      7.72 o 
  -1   7   9       46.42       49.04     11.67 o 
   0   7   9      283.69      317.68     22.48 o 
   1   7   9        3.31       -5.32      8.32 o 
   2   7   9      353.95      360.17     42.20 o 
   3   7   9        0.21        0.44      9.15 o 
   4   7   9      297.69      279.36     23.20 o 
   5   7   9       15.20       19.29     11.01 o 
  -8   8   9       19.96       23.83      8.34 o 
  -7   8   9       65.78       76.44     10.11 o 
  -6   8   9       16.88        4.99      6.77 o 
  -5   8   9      790.42      783.53     28.07 o 
  -4   8   9       88.83       94.50      8.71 o 
  -3   8   9       84.67       78.77     10.38 o 
  -2   8   9       25.52       14.21      6.54 o 
  -1   8   9      885.99      875.89     74.51 o 
   0   8   9       29.92       35.32     14.48 o 
   1   8   9        1.54       -0.41      8.48 o 
   2   8   9       24.56       21.82     16.13 o 
   3   8   9      395.69      470.84     59.10 o 
   4   8   9        0.04       -3.60      9.84 o 
   5   8   9      150.53      186.22     20.52 o 
  -8   9   9       58.89       71.42     10.54 o 
  -7   9   9      108.04      118.42     11.56 o 
  -6   9   9        6.30       21.01      7.66 o 
  -5   9   9      164.37      147.32     12.00 o 
  -4   9   9       51.70       55.26      7.80 o 
  -3   9   9       85.21       71.43      9.20 o 
  -2   9   9      287.38      293.84     22.65 o 
  -1   9   9        0.01        7.50      9.24 o 
   0   9   9       28.99       27.14     10.25 o 
   1   9   9       77.34       52.18     12.29 o 
   2   9   9      193.13      203.97     19.49 o 
   3   9   9       14.17       12.31     10.65 o 
   4   9   9       22.57       10.46     15.56 o 
  -7  10   9       20.77       23.70      8.54 o 
  -6  10   9      138.08      149.57     12.50 o 
  -5  10   9      146.77      159.48     16.22 o 
  -4  10   9      185.22      183.01     11.58 o 
  -3  10   9        0.02       -3.12      5.99 o 
  -2  10   9        2.81       -6.33     10.30 o 
  -1  10   9        0.74        2.85      9.55 o 
   0  10   9      135.93      167.32     17.58 o 
   1  10   9        0.64        6.16     10.18 o 
   2  10   9      363.61      416.84     52.73 o 
   3  10   9       21.84       19.26     11.49 o 
   4  10   9       53.17       56.53     16.37 o 
  -6  11   9        0.21       -1.43      8.97 o 
  -5  11   9       71.32       71.90      9.87 o 
  -4  11   9       55.75       69.28      8.50 o 
  -3  11   9      357.81      378.57     17.83 o 
  -2  11   9      287.49      316.55     24.48 o 
  -1  11   9      208.66      194.91     19.54 o 
   0  11   9        3.76        3.11      9.16 o 
   1  11   9      202.23      258.97     22.11 o 
   2  11   9       43.48       44.55     31.82 o 
   3  11   9      112.39      114.36     18.44 o 
  -5  12   9       19.13       22.78      8.20 o 
  -4  12   9        0.69       -3.81      6.05 o 
  -3  12   9       21.64       13.24      7.67 o 
  -2  12   9       18.96       25.06     12.12 o 
  -1  12   9      356.10      338.50     25.73 o 
   0  12   9      222.40      203.93     20.64 o 
   1  12   9       16.92       29.58     16.41 o 
   2  12   9        0.04       -4.93      9.48 o 
  -4  13   9        0.12       -6.61      6.15 o 
  -3  13   9        0.46      -12.67      9.80 o 
  -2  13   9       14.88        0.29     15.32 o 
  -1  13   9      509.31      572.81     35.72 o 
   0  13   9      300.82      354.63     26.97 o 
  -8   0  10       51.45       43.83     17.05 o 
  -6   0  10      431.30      461.98     38.66 o 
  -4   0  10      152.35      158.32     20.60 o 
  -2   0  10      681.46      653.48     26.41 o 
   0   0  10      747.46      694.75     34.94 o 
   2   0  10       20.82        7.79      8.89 o 
   4   0  10      240.24      212.55     37.55 o 
  -9   1  10       28.40       32.51     12.35 o 
  -8   1  10       92.63       99.57     18.21 o 
  -7   1  10      225.76      201.23     18.56 o 
  -6   1  10      571.69      577.12     28.27 o 
  -5   1  10       37.95       32.03      8.04 o 
  -4   1  10      194.82      205.46     10.74 o 
  -3   1  10     2478.25     2596.58     71.25 o 
  -2   1  10       75.68       69.09      6.98 o 
  -1   1  10       15.35       -0.51      6.46 o 
   0   1  10      291.19      257.99     13.84 o 
   1   1  10      163.71      178.53     13.37 o 
   2   1  10        2.28        0.93      6.86 o 
   3   1  10       33.06       24.34      6.33 o 
   4   1  10       41.03       61.15      9.22 o 
   5   1  10      374.58      504.78     21.48 o 
  -9   2  10       99.54       99.40     19.94 o 
  -8   2  10      142.79      159.23     15.70 o 
  -7   2  10      128.87      125.01     12.64 o 
  -6   2  10       73.20       71.93      7.79 o 
  -5   2  10      584.43      596.12     26.00 o 
  -4   2  10      104.16       95.39      9.07 o 
  -3   2  10      372.29      394.00     16.91 o 
  -2   2  10       55.43       52.13      7.38 o 
  -1   2  10       15.45        2.33      7.72 o 
   0   2  10       92.30       96.91      9.21 o 
   1   2  10       32.61       34.44      8.33 o 
   2   2  10        3.85        7.13      5.91 o 
   3   2  10      358.26      393.79     24.78 o 
   4   2  10      180.23      169.24     11.03 o 
   5   2  10       15.41       28.95      8.03 o 
  -9   3  10        8.86       18.39      9.51 o 
  -8   3  10       44.59       37.17      9.85 o 
  -7   3  10        4.72        5.56      7.45 o 
  -6   3  10        0.07       -8.45      5.63 o 
  -5   3  10       22.00       15.86      6.66 o 
  -4   3  10      581.14      610.61     22.41 o 
  -3   3  10        2.67        8.59      5.78 o 
  -2   3  10       63.65       68.30      7.87 o 
  -1   3  10        0.00       -3.18      6.65 o 
   0   3  10        2.79       -3.36      6.51 o 
   1   3  10      238.87      227.48     14.96 o 
   2   3  10      510.55      500.00     27.59 o 
   3   3  10        2.68        3.77      6.43 o 
   4   3  10        3.39        2.69      5.81 o 
   5   3  10        9.24       15.37      6.87 o 
  -8   4  10      110.65      105.25     19.98 o 
  -7   4  10      303.42      278.74     18.24 o 
  -6   4  10       38.05       39.99      7.83 o 
  -5   4  10      150.54      136.66     10.69 o 
  -4   4  10        0.45        8.87      6.17 o 
  -3   4  10        8.65       15.79      6.11 o 
  -2   4  10        1.63       -4.01      6.15 o 
  -1   4  10       83.59       89.76     10.72 o 
   0   4  10      314.76      280.68     21.10 o 
   1   4  10       31.96       58.01     12.18 o 
   2   4  10        1.08       -7.19      8.67 o 
   3   4  10      299.62      344.14     16.70 o 
   4   4  10       32.55       42.40      8.33 o 
   5   4  10        6.32       10.13      6.52 o 
  -8   5  10       10.11        5.16      7.28 o 
  -7   5  10       20.16       19.73      7.80 o 
  -6   5  10      134.89      131.88     12.73 o 
  -5   5  10        4.69        2.88      6.23 o 
  -4   5  10        0.09        6.66      6.11 o 
  -3   5  10        6.55        8.72      6.01 o 
  -2   5  10       94.62       97.93     13.83 o 
  -1   5  10       77.68       87.84     10.88 o 
   0   5  10       39.82       60.08     12.34 o 
   1   5  10       76.46       94.40     14.13 o 
   2   5  10      143.49      153.57     17.23 o 
   3   5  10       81.06      111.00     15.93 o 
   4   5  10        9.73       11.92     11.07 o 
  -8   6  10      104.89      115.93     11.81 o 
  -7   6  10       24.60       32.31      8.54 o 
  -6   6  10       20.11        5.48     10.23 o 
  -5   6  10        0.68       -4.71      6.14 o 
  -4   6  10       22.00       14.95      6.90 o 
  -3   6  10       25.55       18.04      6.71 o 
  -2   6  10       93.36       89.42     13.66 o 
  -1   6  10      100.52      102.56     11.37 o 
   0   6  10       11.36        8.77      9.55 o 
   1   6  10      113.38      124.88     15.57 o 
   2   6  10        1.77       -1.34      9.58 o 
   3   6  10      129.61      154.50     18.20 o 
   4   6  10      238.37      308.89     32.91 o 
  -7   7  10      135.48      136.52     12.30 o 
  -6   7  10       32.19       35.34      8.33 o 
  -5   7  10        3.14       -2.21      6.22 o 
  -4   7  10        0.68       12.30      6.72 o 
  -3   7  10       10.51        5.47      6.42 o 
  -2   7  10       23.36       21.15     17.37 o 
  -1   7  10       17.10       19.91     10.51 o 
   0   7  10       33.80       39.44     11.53 o 
   1   7  10      381.21      422.73     27.88 o 
   2   7  10        2.07        2.73     10.17 o 
   3   7  10        7.24       33.66     37.20 o 
   4   7  10       38.55       66.48     14.37 o 
  -7   8  10       16.48       28.97      8.87 o 
  -6   8  10        2.06       -5.43      6.99 o 
  -5   8  10       35.97       32.14      8.35 o 
  -4   8  10       26.10       20.75      7.28 o 
  -3   8  10        8.93       -0.82      7.45 o 
  -2   8  10      104.72      108.63     15.62 o 
  -1   8  10       71.97       91.88     17.47 o 
   0   8  10       92.71       93.83     14.42 o 
   1   8  10       87.42      105.97     23.25 o 
   2   8  10       16.66       22.65     11.64 o 
   3   8  10       41.87       40.18     20.90 o 
  -6   9  10      282.73      308.62     20.97 o 
  -5   9  10       15.95        7.00      8.81 o 
  -4   9  10        2.63       -0.25      6.70 o 
  -3   9  10       45.06       26.20     11.60 o 
  -2   9  10       31.35       32.84     12.53 o 
  -1   9  10      169.42      178.86     18.89 o 
   0   9  10      207.82      273.05     42.90 o 
   1   9  10      129.77      137.62     16.95 o 
   2   9  10      132.23      152.55     18.10 o 
  -5  10  10       97.11      121.04     13.64 o 
  -4  10  10      136.67      120.94     11.42 o 
  -3  10  10       81.89      105.18     16.49 o 
  -2  10  10       39.92       34.60     13.32 o 
  -1  10  10        6.07        0.45     10.22 o 
   0  10  10      322.65      367.49     33.49 o 
   1  10  10       11.73       22.21     11.66 o 
  -4  11  10       92.37      119.64     11.56 o 
  -3  11  10       59.08       43.59     16.54 o 
  -2  11  10      293.22      297.21     33.03 o 
  -1  11  10       28.75       15.05     11.70 o 
   0  11  10        0.70       -1.64     10.26 o 
  -7   0  11      151.74      159.66     24.84 o 
  -5   0  11        1.85        7.05     12.83 o 
  -3   0  11      168.44      158.51     15.84 o 
  -1   0  11        0.80        9.44     15.95 o 
   1   0  11      447.66      465.15     60.65 o 
   3   0  11      173.78      150.43     17.77 o 
  -8   1  11        2.87      -12.26      8.93 o 
  -7   1  11      294.09      301.36     43.12 o 
  -6   1  11      307.80      301.89     32.94 o 
  -5   1  11      536.79      494.72     23.54 o 
  -4   1  11        5.71        8.65      7.01 o 
  -3   1  11       69.73       71.43      8.57 o 
  -2   1  11        0.28       -1.35      6.65 o 
  -1   1  11      147.94      116.19     12.17 o 
   0   1  11      117.87      124.08     12.65 o 
   1   1  11        2.06       -0.57      6.57 o 
   2   1  11      121.31      142.59     11.99 o 
   3   1  11       64.24      102.34     12.79 o 
  -7   2  11       91.11      100.45     20.23 o 
  -6   2  11        2.07        0.47      9.21 o 
  -5   2  11      155.60      147.39     13.16 o 
  -4   2  11      144.69      144.64     19.90 o 
  -3   2  11       91.17       87.61      9.08 o 
  -2   2  11       61.82       68.09     12.97 o 
  -1   2  11        4.80        4.67      8.29 o 
   0   2  11       62.02       67.36     10.50 o 
   1   2  11       76.84       87.06     11.66 o 
   2   2  11       23.86       23.77      7.77 o 
   3   2  11        0.56       -0.85      6.96 o 
  -7   3  11       40.36       20.79     10.55 o 
  -6   3  11       13.91       17.77      9.98 o 
  -5   3  11      232.94      255.08     22.11 o 
  -4   3  11      249.79      297.87     25.41 o 
  -3   3  11        2.33       -0.98      8.29 o 
  -2   3  11       19.87       12.01      7.83 o 
  -1   3  11       75.59       77.79     10.86 o 
   0   3  11        5.55        1.54      7.40 o 
   1   3  11       38.49       45.19     10.08 o 
   2   3  11       17.33       16.73     12.66 o 
   3   3  11       47.70       48.30     13.35 o 
  -7   4  11      245.88      244.32     17.58 o 
  -6   4  11      101.78      101.04     10.65 o 
  -5   4  11       59.64       56.03      8.79 o 
  -4   4  11        4.24        0.92      7.08 o 
  -3   4  11       12.62        9.92      9.74 o 
  -2   4  11       59.13       70.32     13.04 o 
  -1   4  11        2.32      -10.48      6.99 o 
   0   4  11       64.62       78.35     11.28 o 
   1   4  11       34.11       33.41     11.81 o 
   2   4  11      420.28      542.36     47.72 o 
   3   4  11      188.03      294.89     24.82 o 
  -7   5  11        3.91       -3.25      7.43 o 
  -6   5  11      127.48      137.27     11.83 o 
  -5   5  11       17.97       27.99      7.70 o 
  -4   5  11      104.09      103.68     10.89 o 
  -3   5  11      128.49      115.56     15.51 o 
  -2   5  11        0.08       -2.72      8.94 o 
  -1   5  11      611.29      696.80     30.42 o 
   0   5  11      220.72      195.95     19.12 o 
   1   5  11       10.82        3.07      9.61 o 
   2   5  11       75.02       79.73     15.07 o 
  -6   6  11        6.85       -2.73      7.21 o 
  -5   6  11       21.92       15.37      7.41 o 
  -4   6  11       54.97       58.54      8.91 o 
  -3   6  11      149.34      191.32     40.00 o 
  -2   6  11       19.52       26.21     11.56 o 
  -1   6  11        8.64        2.70     10.13 o 
   0   6  11        1.33       -1.71      7.78 o 
   1   6  11      347.31      416.44     28.49 o 
   2   6  11        9.33        3.66     11.11 o 
  -6   7  11       42.71       45.98      9.29 o 
  -5   7  11       22.24       21.22      8.02 o 
  -4   7  11       71.11       68.94     11.11 o 
  -3   7  11        5.29       -0.27     10.40 o 
  -2   7  11      671.57      711.51     38.49 o 
  -1   7  11        0.55       -3.46     10.35 o 
   0   7  11      236.76      251.90     22.10 o 
   1   7  11       39.72       44.17     13.05 o 
  -5   8  11       82.24       80.45     10.60 o 
  -4   8  11        0.95        9.29     11.11 o 
  -3   8  11       60.92       78.84     15.13 o 
  -2   8  11        2.93        7.97     10.60 o 
  -1   8  11        2.99        5.30     10.52 o 
   0   8  11       39.34       73.98     24.33 o 
  -3   9  11       24.56       21.19     12.67 o 
  -2   9  11      166.89      201.51     24.64 o 
  -1   9  11      178.64      198.96     20.66 o 
  -4   0  12        9.35        6.59     12.66 o 
  -2   0  12      539.86      660.76     52.40 o 
   0   0  12        1.29        5.17     14.84 o 
  -5   1  12      317.78      305.86     29.38 o 
  -4   1  12        6.34        5.03      7.59 o 
  -3   1  12       54.17       63.85     26.11 o 
  -2   1  12        2.20       -0.11      9.29 o 
  -1   1  12      204.65      286.31     54.44 o 
   0   1  12       24.12       14.64      9.04 o 
   1   1  12        0.90        1.48      8.58 o 
  -5   2  12       81.02       75.48     11.30 o 
  -4   2  12       57.32       78.44     15.11 o 
  -3   2  12       45.91       27.09     17.40 o 
  -2   2  12      331.86      325.37     23.39 o 
  -1   2  12      117.08      116.42     13.01 o 
   0   2  12        0.53       -5.39      7.77 o 
   1   2  12      158.55      193.40     16.60 o 
  -5   3  12      421.69      426.52     22.74 o 
  -4   3  12      379.79      437.76     42.67 o 
  -3   3  12        3.12        8.78     10.02 o 
  -2   3  12       87.78       83.67     17.15 o 
  -1   3  12        2.54       -0.40      7.77 o 
   0   3  12      223.35      252.83     18.48 o 
  -4   4  12        0.00       -4.91      9.52 o 
  -3   4  12       18.91       26.30     11.77 o 
  -2   4  12       29.93       57.91     13.38 o 
  -1   4  12       70.80       83.63     15.07 o 
   0   4  12        0.03        4.52      8.57 o 
  -4   5  12       22.37       31.62     12.09 o 
  -3   5  12       59.12       63.30     13.94 o 
  -2   5  12        0.05       -3.48      9.76 o 
  -1   5  12        9.40       17.07     11.00 o 
                                                 
